# Supplementary material for: Deciphering the transcriptional circuitry of microRNA genes expressed during human monocytic differentiation
Source: BMC Genomics. 2009 Dec 10;10:595. doi: 10.1186/1471-2164-10-595 (PMC2797535; doi:10.1186/1471-2164-10-595)
Supplement: Additional file 1 — Promoter regions miRNAs. The first column contains the pre-miRNA identifier. The second column contains the chromosomal positions of the associated promoter regions separated by comma. Note that several pre-miRNAs can have the same promoter region associated, because they are transcribed together in form of a cluster. [file 1471-2164-10-595-S1.XLS]

## Sheet: Additional_File_X1
pre-miRNA	promoter regions (HG18)
hsa-mir-106b	chr7_99537263_99537463_-
hsa-mir-595	chr7_158073079_158073279_-
hsa-mir-21	chr17_55138283_55141202_+
hsa-mir-22	chr17_1566155_1566355_-
hsa-mir-23a	chr19_13807762_13808928_-,chr19_13818427_13819944_-
hsa-mir-222	chrX_45497997_45498485_-
hsa-mir-181a-1	chr9_126460466_126460666_+
hsa-mir-181a-2	chr1_197173071_197173271_-
hsa-mir-19a	chr13_90797974_90798174_+
hsa-mir-503	chrX_133505836_133508763_-
hsa-mir-27a	chr19_13807762_13808928_-,chr19_13818427_13819944_-
hsa-mir-34a	chr1_9164884_9165084_-
hsa-mir-221	chrX_45497997_45498485_-
hsa-mir-29a	chr7_130236779_130237964_-
hsa-mir-542	chrX_133505836_133508763_-
hsa-mir-20b	chrX_133131533_133136274_-
hsa-mir-29b-1	chr7_130236779_130237964_-
hsa-mir-17	chr13_90797974_90798174_+
hsa-mir-132	chr17_1899412_1901670_-
hsa-mir-660	chrX_49573865_49574065_+
hsa-mir-9-1	chr1_154657781_154657981_-,chr1_154665745_154665945_-
hsa-mir-9-3	chr15_87712233_87712433_+
hsa-mir-9-2	chr5_87997094_88000044_-,chr5_88016256_88016456_-
hsa-mir-155	chr21_25867620_25868098_+,chr21_25856186_25856386_+
hsa-mir-210	chr11_558302_558502_-
hsa-mir-24-1	chr9_96528703_96528903_+,chr9_96806816_96807016_+
hsa-mir-425	chr3_49178672_49178872_-,chr3_49030949_49031149_-
hsa-mir-424	chrX_133505836_133508763_-
hsa-mir-18b	chrX_133131533_133136274_-
hsa-mir-345	chr14_99840674_99844301_+
hsa-mir-18a	chr13_90797974_90798174_+
hsa-mir-137	chr1_98284260_98284460_-
hsa-mir-24-2	chr19_13807762_13808928_-,chr19_13818427_13819944_-
hsa-mir-365-2	chr17_26909910_26910109_+,chr17_26910186_26913533_+
hsa-mir-365-1	chr16_14309182_14309534_+,chr16_14309748_14312532_+,chr16_14303600_14303800_+
hsa-mir-133b	chr6_52097779_52098124_+
hsa-mir-146a	chr5_159827731_159827931_+,chr5_159826351_159827231_+
