# Supplementary material for: Deciphering the transcriptional circuitry of microRNA genes expressed during human monocytic differentiation
Source: BMC Genomics. 2009 Dec 10;10:595. doi: 10.1186/1471-2164-10-595 (PMC2797535; doi:10.1186/1471-2164-10-595)
Supplement: Additional file 2 — Interpolated expression data for 34 mature miRNA. The file consists of 195 columns. The first column contains the mature miRNA identifier. The second column contains the associated pre-miRNA identifier(s). Column 3-194 contain the interpolated expression values ranging in half an hour steps from 0 to 96 hours. [file 1471-2164-10-595-S2.XLS]

## Sheet: Additional_File_X2_all
miRNA	pre-miRNAs	0	0.5	1	1.5	2	2.5	3	3.5	4	4.5	5	5.5	6	6.5	7	7.5	8	8.5	9	9.5	10	10.5	11	11.5	12	12.5	13	13.5	14	14.5	15	15.5	16	16.5	17	17.5	18	18.5	19	19.5	20	20.5	21	21.5	22	22.5	23	23.5
hsa-miR-132	hsa-mir-132	0.01	0.01	0.01	0.03729	0.08414	0.13756	0.20554	0.26698	0.30078	0.3122	0.32044	0.32523	0.32634	0.32541	0.32429	0.32303	0.32167	0.32028	0.31891	0.3176	0.31642	0.31541	0.31462	0.31411	0.31392	0.31389	0.31378	0.31361	0.31338	0.31308	0.31272	0.31231	0.31184	0.31132	0.31075	0.31013	0.30947	0.30877	0.30803	0.30725	0.30644	0.30559	0.30472	0.30382	0.30289	0.30195	0.30098	0.3
hsa-miR-19a	hsa-mir-19a	10.6709	10.4507	10.3736	10.5178	10.6616	10.6364	10.5821	10.5023	10.4009	10.1253	9.66352	9.22944	9.03717	9.08029	9.19949	9.37954	9.60521	9.86127	10.1325	10.4036	10.6595	10.8848	11.0644	11.183	11.2253	11.2149	11.1865	11.1413	11.0809	11.0068	10.9203	10.823	10.7163	10.6015	10.4803	10.3539	10.224	10.0919	9.95905	9.82693	9.69698	9.57066	9.44941	9.33468	9.22792	9.13058	9.04411	8.96996
hsa-miR-27a	hsa-mir-27a	2.23629	2.41904	2.69561	3.39606	4.13489	4.53744	4.93813	5.24961	5.38454	5.35481	5.26661	5.17402	5.13114	5.13736	5.15455	5.18052	5.21307	5.25001	5.28915	5.32829	5.36523	5.39778	5.42375	5.44094	5.44716	5.44549	5.44066	5.43298	5.42271	5.41015	5.39558	5.3793	5.36158	5.34272	5.323	5.3027	5.28212	5.26153	5.24124	5.22151	5.20265	5.18493	5.16865	5.15408	5.14152	5.13126	5.12357	5.11874
hsa-miR-34a	hsa-mir-34a	0.20287	0.19096	0.18555	0.18568	0.18551	0.18433	0.18221	0.17959	0.17688	0.17148	0.163	0.15518	0.15174	0.15228	0.15376	0.15601	0.15884	0.16207	0.16551	0.16898	0.17229	0.17526	0.17771	0.17944	0.18028	0.18042	0.1802	0.17964	0.17877	0.17762	0.17623	0.17462	0.17282	0.17087	0.16878	0.1666	0.16435	0.16205	0.15975	0.15747	0.15524	0.15308	0.15104	0.14913	0.14739	0.14585	0.14453	0.14348
hsa-miR-29b	hsa-mir-29b-1	0.71767	0.57449	0.53033	0.62623	0.7605	0.85448	0.96379	1.05966	1.11335	1.14087	1.17378	1.20666	1.23411	1.26157	1.29696	1.33855	1.38462	1.43345	1.48333	1.53252	1.57931	1.62197	1.65878	1.68803	1.70799	1.7223	1.73576	1.74843	1.76036	1.77162	1.78226	1.79232	1.80186	1.81095	1.81962	1.82795	1.83597	1.84375	1.85134	1.85879	1.86616	1.87351	1.88088	1.88833	1.89592	1.9037	1.91172	1.92004
hsa-miR-29a	hsa-mir-29a	1.73674	1.54914	1.49737	1.66301	1.91393	2.11253	2.32877	2.50503	2.58371	2.588	2.58441	2.58031	2.58309	2.61046	2.67137	2.76004	2.87066	2.99745	3.13462	3.27637	3.41693	3.55049	3.67126	3.77347	3.8513	3.91465	3.9772	4.03894	4.09984	4.15986	4.21897	4.27714	4.33435	4.39056	4.44573	4.49985	4.55288	4.60479	4.65555	4.70513	4.7535	4.80063	4.84648	4.89103	4.93425	4.97611	5.01657	5.05561
hsa-miR-9*	hsa-mir-9-1,hsa-mir-9-3,hsa-mir-9-2	0.16542	0.20344	0.21307	0.17097	0.12886	0.13273	0.14122	0.14972	0.15358	0.14848	0.13721	0.12579	0.12024	0.12001	0.12047	0.12149	0.12293	0.12467	0.12659	0.12856	0.13046	0.13215	0.13352	0.13443	0.13476	0.13456	0.13398	0.13307	0.13184	0.13033	0.12858	0.12661	0.12447	0.12218	0.11977	0.11729	0.11475	0.11221	0.10968	0.1072	0.1048	0.10253	0.1004	0.09845	0.09672	0.09523	0.09403	0.09314
hsa-miR-181a	hsa-mir-181a-1,hsa-mir-181a-2	0.13132	0.12399	0.11725	0.10897	0.10449	0.11087	0.12312	0.13515	0.14088	0.13991	0.13706	0.13407	0.13269	0.1327	0.13269	0.13266	0.13263	0.1326	0.13259	0.13259	0.13261	0.13266	0.13275	0.13288	0.13306	0.13323	0.13334	0.13338	0.13336	0.1333	0.13319	0.13304	0.13287	0.13267	0.13246	0.13223	0.132	0.13178	0.13156	0.13136	0.13119	0.13104	0.13093	0.13086	0.13085	0.13089	0.13099	0.13116
hsa-miR-17	hsa-mir-17	11.4876	10.7353	10.3888	10.6272	10.9482	11.0112	11.1265	11.2226	11.2278	11.0218	10.6519	10.298	10.1401	10.1764	10.2767	10.4284	10.6185	10.8343	11.063	11.2919	11.5082	11.699	11.8517	11.9534	11.9913	11.9852	11.9643	11.9296	11.8822	11.8234	11.7543	11.676	11.5896	11.4963	11.3972	11.2935	11.1864	11.0769	10.9662	10.8554	10.7457	10.6382	10.5341	10.4345	10.3406	10.2535	10.1742	10.1041
hsa-miR-660	hsa-mir-660	0.12501	0.12689	0.1266	0.11847	0.11072	0.11344	0.11955	0.12593	0.12952	0.12932	0.12746	0.12551	0.12501	0.1261	0.12781	0.13002	0.13261	0.13546	0.13844	0.14143	0.1443	0.14695	0.14924	0.15106	0.15228	0.15313	0.15394	0.15471	0.15544	0.15613	0.15679	0.15741	0.158	0.15857	0.15911	0.15963	0.16013	0.16062	0.16109	0.16154	0.16199	0.16243	0.16287	0.1633	0.16373	0.16417	0.16461	0.16506
hsa-miR-155	hsa-mir-155	5.92574	6.05951	6.1385	6.45562	6.77273	6.74738	6.69281	6.64123	6.62485	6.74	6.98222	7.23263	7.37233	7.43479	7.52919	7.65018	7.79244	7.95063	8.11942	8.29346	8.46743	8.63598	8.79379	8.93552	9.05583	9.17008	9.29644	9.43387	9.58127	9.73759	9.90175	10.0727	10.2493	10.4306	10.6154	10.8028	10.9916	11.1807	11.3691	11.5557	11.7395	11.9193	12.0942	12.2629	12.4246	12.578	12.7222	12.856
hsa-miR-210	hsa-mir-210	1.81428	1.56832	1.43918	1.43672	1.45605	1.44244	1.42373	1.40447	1.38915	1.36666	1.33209	1.29931	1.28219	1.27743	1.27247	1.2673	1.26194	1.25638	1.25061	1.24463	1.23845	1.23206	1.22545	1.21864	1.21161	1.2036	1.19396	1.18283	1.17036	1.15669	1.14197	1.12635	1.10997	1.09297	1.07551	1.05773	1.03977	1.02178	1.00391	0.98631	0.96911	0.95247	0.93654	0.92145	0.90735	0.89439	0.88272	0.87248
hsa-miR-365	hsa-mir-365-2,hsa-mir-365-1	0.08494	0.08216	0.08108	0.08952	0.09869	0.09867	0.09738	0.09585	0.09511	0.09513	0.09517	0.09522	0.09524	0.0954	0.09586	0.09656	0.09744	0.09847	0.09958	0.10072	0.10185	0.10291	0.10384	0.1046	0.10514	0.10567	0.10645	0.10745	0.10865	0.11003	0.11156	0.11322	0.11499	0.11685	0.11878	0.12075	0.12274	0.12474	0.12671	0.12863	0.13049	0.13227	0.13393	0.13545	0.13683	0.13802	0.13902	0.13979
hsa-miR-425	hsa-mir-425	3.76979	3.48129	3.36397	3.43252	3.5159	3.56784	3.64316	3.71022	3.73736	3.68817	3.58368	3.47837	3.42674	3.42401	3.42824	3.43813	3.45242	3.46983	3.48906	3.50885	3.52791	3.54496	3.55872	3.56792	3.57127	3.56946	3.56418	3.55572	3.54431	3.53023	3.51374	3.4951	3.47456	3.45239	3.42885	3.4042	3.3787	3.35261	3.3262	3.29972	3.27343	3.24759	3.22248	3.19834	3.17543	3.15403	3.13438	3.11675
hsa-miR-503	hsa-mir-503	0.01391	0.01122	0.01	0.01	0.01	0.01	0.01	0.01	0.01	0.01051	0.01181	0.01352	0.01529	0.01782	0.02189	0.02715	0.03331	0.04005	0.04704	0.05398	0.06055	0.06643	0.07131	0.07488	0.07681	0.07779	0.07871	0.07958	0.08039	0.08115	0.08186	0.08253	0.08315	0.08372	0.08426	0.08476	0.08523	0.08566	0.08607	0.08644	0.08679	0.08712	0.08743	0.08772	0.08799	0.08825	0.0885	0.08874
hsa-miR-18b	hsa-mir-18b	0.41874	0.37296	0.3552	0.37133	0.38875	0.38842	0.38411	0.37868	0.37498	0.37242	0.36922	0.36641	0.365	0.36528	0.36666	0.36893	0.37187	0.37526	0.37887	0.3825	0.38591	0.38889	0.39121	0.39266	0.39302	0.39244	0.39124	0.38948	0.38723	0.38452	0.38143	0.37799	0.37428	0.37034	0.36622	0.36199	0.3577	0.35341	0.34916	0.34502	0.34103	0.33726	0.33376	0.33059	0.32779	0.32543	0.32356	0.32224
hsa-miR-345	hsa-mir-345	0.43465	0.35524	0.32344	0.34677	0.37069	0.37075	0.36898	0.36603	0.36257	0.35474	0.342	0.32996	0.32421	0.32356	0.32304	0.32264	0.32232	0.32208	0.32187	0.32168	0.32149	0.32127	0.32099	0.32065	0.3202	0.31942	0.31813	0.31637	0.31417	0.31159	0.30867	0.30545	0.30197	0.29828	0.29442	0.29043	0.28636	0.28225	0.27815	0.2741	0.27013	0.26631	0.26266	0.25923	0.25606	0.25321	0.2507	0.2486
hsa-miR-18a	hsa-mir-18a	4.9774	4.51528	4.33716	4.5701	4.8194	4.78945	4.71982	4.64086	4.5829	4.50923	4.39573	4.29156	4.2459	4.25943	4.29684	4.35339	4.42432	4.50487	4.59031	4.67586	4.75679	4.82834	4.88575	4.92428	4.93917	4.93712	4.92838	4.91351	4.89306	4.8676	4.8377	4.80391	4.7668	4.72693	4.68486	4.64115	4.59636	4.55107	4.50582	4.46118	4.41771	4.37598	4.33655	4.29997	4.26681	4.23764	4.21301	4.19349
hsa-miR-137	hsa-mir-137	0.01077	0.01024	0.01	0.01	0.01	0.01	0.01	0.01	0.01	0.01	0.01	0.01	0.01	0.01056	0.01211	0.01449	0.01752	0.02104	0.02487	0.02883	0.03277	0.03651	0.03987	0.04268	0.04478	0.04646	0.04812	0.04976	0.05139	0.053	0.05459	0.05617	0.05772	0.05925	0.06077	0.06226	0.06373	0.06517	0.06659	0.06799	0.06936	0.07071	0.07203	0.07332	0.07458	0.07581	0.07701	0.07819
hsa-miR-9	hsa-mir-9-1,hsa-mir-9-3,hsa-mir-9-2	0.25388	0.28571	0.2953	0.26608	0.23744	0.24918	0.27213	0.29452	0.3046	0.30126	0.2934	0.2843	0.2772	0.27168	0.26531	0.25832	0.25095	0.24344	0.23603	0.22895	0.22243	0.21672	0.21206	0.20868	0.20681	0.2058	0.20483	0.20389	0.20297	0.20209	0.20123	0.2004	0.19959	0.1988	0.19803	0.19728	0.19655	0.19583	0.19512	0.19443	0.19374	0.19306	0.19239	0.19172	0.19105	0.19039	0.18972	0.18905
hsa-miR-106b	hsa-mir-106b	4.5365	4.11647	3.9406	4.06036	4.20538	4.21612	4.22044	4.20906	4.17269	4.0724	3.9193	3.7791	3.71752	3.72774	3.75662	3.80045	3.85548	3.91799	3.98424	4.0505	4.11304	4.16812	4.21201	4.24098	4.25129	4.24704	4.23521	4.21643	4.19135	4.16058	4.12477	4.08454	4.04053	3.99336	3.94367	3.8921	3.83926	3.78581	3.73236	3.67954	3.628	3.57836	3.53126	3.48732	3.44718	3.41147	3.38082	3.35587
hsa-miR-133b	hsa-mir-133b	0.01	0.01	0.01	0.01	0.01	0.01	0.01	0.01	0.01	0.01117	0.01374	0.01632	0.01749	0.01734	0.01693	0.01632	0.01555	0.01467	0.01374	0.01282	0.01194	0.01117	0.01055	0.01015	0.01	0.01001	0.01005	0.0101	0.01018	0.01027	0.01038	0.01051	0.01065	0.0108	0.01097	0.01114	0.01132	0.01151	0.0117	0.0119	0.0121	0.0123	0.01249	0.01269	0.01288	0.01307	0.01325	0.01342
hsa-miR-20b	hsa-mir-20b	3.3697	3.29238	3.2428	3.21936	3.23346	3.28891	3.36188	3.42542	3.45259	3.40252	3.29227	3.18181	3.1311	3.13724	3.1557	3.18402	3.21972	3.26033	3.3034	3.34644	3.38698	3.42257	3.45072	3.46897	3.47486	3.47147	3.4638	3.45215	3.43686	3.41826	3.39665	3.37238	3.34576	3.31712	3.28679	3.25509	3.22234	3.18887	3.155	3.12107	3.08739	3.05429	3.02209	2.99112	2.96171	2.93417	2.90884	2.88604
hsa-miR-146a	hsa-mir-146a	0.01089	0.01011	0.01	0.01174	0.01347	0.01293	0.01174	0.01054	0.01	0.01	0.01	0.01	0.01	0.01019	0.01073	0.01157	0.01266	0.01395	0.0154	0.01696	0.01857	0.0202	0.02179	0.0233	0.02467	0.02604	0.02755	0.0292	0.03096	0.03283	0.03478	0.0368	0.03888	0.041	0.04314	0.04529	0.04743	0.04955	0.05163	0.05366	0.05562	0.0575	0.05928	0.06094	0.06247	0.06386	0.06509	0.06614
hsa-miR-17*	hsa-mir-17	1.29547	1.06016	0.96137	1.01533	1.07933	1.08517	1.08104	1.07366	1.0697	1.05189	1.0128	0.97399	0.95698	0.96049	0.96827	0.97945	0.99316	1.00852	1.02466	1.04071	1.05581	1.06906	1.07961	1.08658	1.0891	1.08854	1.08694	1.08437	1.08093	1.0767	1.07176	1.0662	1.06012	1.05359	1.0467	1.03954	1.03219	1.02475	1.01729	1.0099	1.00268	0.9957	0.98906	0.98283	0.97711	0.97198	0.96754	0.96385
hsa-miR-24	hsa-mir-24-1,hsa-mir-24-2	5.30357	5.77785	6.35562	7.23977	7.95964	8.28485	8.65597	8.96563	9.10646	9.08417	9.00849	8.92816	8.89188	8.92473	9.01219	9.1436	9.30827	9.49555	9.69476	9.89524	10.0863	10.2573	10.3975	10.4964	10.5431	10.558	10.5686	10.5752	10.5784	10.5785	10.576	10.5711	10.5644	10.5562	10.5469	10.5369	10.5267	10.5166	10.507	10.4983	10.491	10.4854	10.482	10.4811	10.4831	10.4885	10.4976	10.5108
hsa-miR-595	hsa-mir-595	0.02178	0.01194	0.01	0.127	0.2442	0.21393	0.14687	0.07978	0.04945	0.05058	0.05296	0.05593	0.05881	0.06178	0.06534	0.06933	0.07358	0.07794	0.08224	0.08632	0.09002	0.09318	0.09564	0.09723	0.0978	0.0976	0.09701	0.09607	0.09482	0.09328	0.0915	0.08951	0.08734	0.08503	0.08261	0.08012	0.07759	0.07505	0.07254	0.0701	0.06776	0.06554	0.0635	0.06166	0.06006	0.05872	0.05769	0.05701
hsa-miR-21	hsa-mir-21	7.52163	9.99585	10.8816	9.56743	8.2533	8.71129	9.71943	10.729	11.1911	11.0545	10.7471	10.4394	10.3019	10.3549	10.4938	10.7021	10.9629	11.2596	11.5752	11.8931	12.1966	12.4688	12.693	12.8525	12.9305	12.9689	13.0202	13.0828	13.1557	13.2373	13.3265	13.4219	13.5222	13.6262	13.7324	13.8396	13.9465	14.0517	14.154	14.2521	14.3446	14.4303	14.5078	14.5759	14.6331	14.6783	14.7101	14.7271
hsa-miR-22	hsa-mir-22	0.28007	0.2598	0.2506	0.26719	0.29263	0.30902	0.32966	0.34801	0.35755	0.35977	0.36109	0.36238	0.3645	0.37115	0.38473	0.40416	0.42835	0.45622	0.48668	0.51866	0.55107	0.58282	0.61283	0.64002	0.6633	0.68404	0.70437	0.72432	0.74392	0.76321	0.78223	0.80099	0.81956	0.83794	0.85619	0.87433	0.8924	0.91044	0.92848	0.94655	0.96468	0.98292	1.0013	1.01985	1.03861	1.0576	1.07688	1.09646
hsa-miR-23a	hsa-mir-23a	3.01515	3.14789	3.218	3.26335	3.34622	3.56868	3.93015	4.284	4.4836	4.52457	4.51902	4.49507	4.48083	4.48002	4.47784	4.47464	4.4708	4.46667	4.46262	4.45902	4.45623	4.45461	4.45452	4.45634	4.46043	4.46946	4.48548	4.50782	4.53587	4.56899	4.60653	4.64787	4.69237	4.7394	4.7883	4.83846	4.88924	4.94	4.9901	5.03891	5.08579	5.13011	5.17123	5.20851	5.24133	5.26904	5.29101	5.3066
hsa-miR-424	hsa-mir-424	0.14053	0.15066	0.16047	0.16568	0.1661	0.16458	0.16121	0.15814	0.15753	0.15888	0.16038	0.16226	0.16477	0.16965	0.17808	0.18935	0.20274	0.21756	0.23309	0.24863	0.26348	0.27694	0.28829	0.29682	0.30185	0.30483	0.30774	0.31056	0.31329	0.31595	0.31852	0.32101	0.32341	0.32573	0.32797	0.33013	0.3322	0.3342	0.33611	0.33794	0.33968	0.34135	0.34293	0.34444	0.34586	0.3472	0.34846	0.34964
hsa-miR-542-3p	hsa-mir-542	0.02283	0.01711	0.01431	0.01497	0.01614	0.01645	0.01714	0.01783	0.01815	0.01803	0.01779	0.01764	0.01776	0.01835	0.01941	0.02085	0.02258	0.0245	0.02652	0.02854	0.03046	0.0322	0.03366	0.03474	0.03536	0.03569	0.03598	0.03625	0.03649	0.0367	0.0369	0.03707	0.03723	0.03737	0.0375	0.03763	0.03774	0.03786	0.03797	0.03808	0.0382	0.03833	0.03846	0.03861	0.03877	0.03895	0.03915	0.03937
hsa-miR-222	hsa-mir-222	3.9644	4.12136	4.29263	4.44924	4.67978	5.23661	6.11983	7.12603	8.05182	8.95449	9.93922	10.8744	11.6286	12.239	12.8297	13.399	13.9454	14.4674	14.9633	15.4317	15.8708	16.2793	16.6554	16.9976	17.3044	17.5974	17.8981	18.2047	18.5154	18.8284	19.1419	19.4542	19.7634	20.0677	20.3654	20.6546	20.9337	21.2007	21.4538	21.6914	21.9116	22.1126	22.2926	22.4498	22.5824	22.6887	22.7669	22.8151
hsa-miR-221	hsa-mir-221	1.08386	1.0391	1.04318	1.13705	1.28864	1.46287	1.70348	1.97037	2.22341	2.47234	2.73709	2.99285	3.21479	3.40985	3.60105	3.78779	3.96944	4.14538	4.315	4.47766	4.63276	4.77968	4.91778	5.04646	5.16509	5.27855	5.39195	5.50501	5.61747	5.72904	5.83945	5.94844	6.05572	6.16102	6.26408	6.36461	6.46234	6.557	6.64832	6.73601	6.81982	6.89946	6.97466	7.04515	7.11065	7.1709	7.22561	7.27451
[truncated: 145 more columns]
