# Supplementary material for: Deciphering the transcriptional circuitry of microRNA genes expressed during human monocytic differentiation
Source: BMC Genomics. 2009 Dec 10;10:595. doi: 10.1186/1471-2164-10-595 (PMC2797535; doi:10.1186/1471-2164-10-595)
Supplement: Additional file 3 — Predicted TF→miRNA associations and their inferred PCC values. The file consists of three columns. The first column contains the TF. An identifier consists of the Gene Symbol separated by an underscore with the Entrez Gene id. The second column contains the pre-miRNA identifier of the miRNA that forms an association with the TF of the first column. The third column contains the inferred PCC for the association, which is based on the expression data of the TF and the mature miRNA associated to the pre-miRNA(s). In total the file contains 1,989 TF→miRNA associations. [file 1471-2164-10-595-S3.XLS]

## Sheet: TF_GENE_GREATEREQUAL_0
TF	pre-miRNA	PCC
BHLHB3_79365	hsa-mir-181a-2	0.99574
MAF_4094	hsa-mir-155	0.99501
ELK1_2002	hsa-mir-146a	0.98305
USF2_7392	hsa-mir-146a	0.9827
MAF_4094	hsa-mir-365-1	0.9813
RUNX1_861	hsa-mir-345	0.97659
ELK1_2002	hsa-mir-424	0.96973
SOX4_6659	hsa-mir-24-2	0.96769
USF2_7392	hsa-mir-424	0.96573
RUNX1_861	hsa-mir-20b	0.96433
BACH2_60468	hsa-mir-155	0.963
RUNX3_864	hsa-mir-365-1	0.95379
RFX3_5991	hsa-mir-18b	0.95054
DDIT3_1649	hsa-mir-9-2	0.9489
CEBPG_1054	hsa-mir-20b	0.9488
CEBPG_1054	hsa-mir-9-2	0.94729
PAX8_7849	hsa-mir-221	0.94666
TBP_6908	hsa-mir-9-2	0.94654
ELK1_2002	hsa-mir-542	0.94638
ELK1_2002	hsa-mir-181a-1	0.94497
CREB1_1385	hsa-mir-9-3	0.94489
CREB1_1385	hsa-mir-9-2	0.94489
CREB1_1385	hsa-mir-9-1	0.94489
RUNX3_864	hsa-mir-29a	0.94471
USF2_7392	hsa-mir-365-2	0.94364
BHLHB3_79365	hsa-mir-146a	0.94258
CREB1_1385	hsa-mir-345	0.94241
AR_367	hsa-mir-9-2	0.94189
USF2_7392	hsa-mir-542	0.94142
NR5A1_2516	hsa-mir-9-2	0.94032
CREB1_1385	hsa-mir-210	0.93909
HOXA9_3205	hsa-mir-9-2	0.93817
ELF1_1997	hsa-mir-9-2	0.93563
CREB1_1385	hsa-mir-20b	0.93467
YY1_7528	hsa-mir-9-1	0.9346
SMAD4_4089	hsa-mir-9-2	0.93344
CEBPB_1051	hsa-mir-146a	0.93284
ELK1_2002	hsa-mir-24-1	0.9315
PBX3_5090	hsa-mir-20b	0.92848
CEBPB_1051	hsa-mir-424	0.92782
PAX8_7849	hsa-mir-503	0.92618
RBPJ_3516	hsa-mir-9-2	0.926
BACH2_60468	hsa-mir-365-1	0.92525
ATF1_466	hsa-mir-132	0.92442
E2F3_1871	hsa-mir-595	0.92417
DDIT3_1649	hsa-mir-20b	0.92347
EGR2_1959	hsa-mir-132	0.92133
HOXA4_3201	hsa-mir-146a	0.92081
PDX1_3651	hsa-mir-21	0.92027
NFE2L1_4779	hsa-mir-365-2	0.91749
NFE2L1_4779	hsa-mir-365-1	0.91749
FOXI1_2299	hsa-mir-20b	0.91534
SP3_6670	hsa-mir-210	0.91202
TFCP2_7024	hsa-mir-20b	0.91055
HMGA2_8091	hsa-mir-155	0.91037
HOXA4_3201	hsa-mir-181a-1	0.91
E2F3_1871	hsa-mir-132	0.90869
TBP_6908	hsa-mir-20b	0.90867
NFE2L2_4780	hsa-mir-345	0.90845
AHR_196	hsa-mir-132	0.90798
E2F3_1871	hsa-mir-19a	0.90774
NFE2L2_4780	hsa-mir-9-2	0.90608
NFE2L2_4780	hsa-mir-9-1	0.90608
YY1_7528	hsa-mir-345	0.90584
CEBPG_1054	hsa-mir-18b	0.90514
NFE2L1_4779	hsa-mir-155	0.90421
REST_5978	hsa-mir-132	0.90261
TCF7L2_6934	hsa-mir-24-2	0.90226
NFE2L2_4780	hsa-mir-20b	0.90213
USF1_7391	hsa-mir-503	0.90165
HOXA4_3201	hsa-mir-542	0.90098
E2F3_1871	hsa-mir-18a	0.90041
SP3_6670	hsa-mir-9-2	0.89995
TCF4_6925	hsa-mir-146a	0.89951
BACH1_571	hsa-mir-132	0.89791
MAF_4094	hsa-mir-24-2	0.89675
BPTF_2186	hsa-mir-20b	0.89632
CEBPB_1051	hsa-mir-365-2	0.896
CEBPB_1051	hsa-mir-365-1	0.896
SP3_6670	hsa-mir-345	0.89489
ETS1_2113	hsa-mir-221	0.89443
RELA_5970	hsa-mir-365-2	0.89437
RELA_5970	hsa-mir-365-1	0.89437
HMGA2_8091	hsa-mir-24-2	0.89416
CREB1_1385	hsa-mir-132	0.89347
YY1_7528	hsa-mir-20b	0.89128
RUNX2_860	hsa-mir-20b	0.89099
STAT1_6772	hsa-mir-132	0.8897
ELK1_2002	hsa-mir-365-2	0.88951
ELK1_2002	hsa-mir-365-1	0.88951
E2F3_1871	hsa-mir-17	0.88777
SP1_6667	hsa-mir-132	0.88612
SP1_6667	hsa-mir-17	0.88444
TAL1_6886	hsa-mir-34a	0.88384
PAX5_5079	hsa-mir-9-2	0.88279
VDR_7421	hsa-mir-9-2	0.88193
CUX1_1523	hsa-mir-365-1	0.88156
HOXA4_3201	hsa-mir-424	0.88039
CREB1_1385	hsa-mir-18b	0.87982
AR_367	hsa-mir-345	0.87965
SOX4_6659	hsa-mir-23a	0.87933
SP1_6667	hsa-mir-19a	0.87867
HOXA9_3205	hsa-mir-20b	0.87786
STAT1_6772	hsa-mir-18b	0.87662
PAX8_7849	hsa-mir-222	0.87635
TFCP2_7024	hsa-mir-9-3	0.87604
CUX1_1523	hsa-mir-146a	0.87559
SP1_6667	hsa-mir-18a	0.87511
GATA3_2625	hsa-mir-9-2	0.87443
IRF7_3665	hsa-mir-132	0.87373
EGR2_1959	hsa-mir-20b	0.87354
SMAD4_4089	hsa-mir-345	0.87091
E2F3_1871	hsa-mir-18b	0.87055
MAFG_4097	hsa-mir-18b	0.86955
CEBPB_1051	hsa-mir-542	0.86912
ETS2_2114	hsa-mir-9-2	0.86882
SP3_6670	hsa-mir-20b	0.8686
TFDP1_7027	hsa-mir-210	0.86803
EP300_2033	hsa-mir-20b	0.86576
TFCP2_7024	hsa-mir-18b	0.86476
ATF2_1386	hsa-mir-18b	0.86425
CUX1_1523	hsa-mir-424	0.86395
E2F3_1871	hsa-mir-20b	0.86315
CEBPD_1052	hsa-mir-9-2	0.86289
RUNX1_861	hsa-mir-18b	0.86285
RUNX3_864	hsa-mir-29b-1	0.86207
POU2F2_5452	hsa-mir-9-2	0.86089
NFE2L2_4780	hsa-mir-18b	0.86008
RUNX2_860	hsa-mir-345	0.85953
SP1_6667	hsa-mir-20b	0.85931
SP3_6670	hsa-mir-425	0.85872
NFE2L2_4780	hsa-mir-132	0.85823
STAT1_6772	hsa-mir-20b	0.85721
HMGA2_8091	hsa-mir-365-2	0.85705
TBX5_6910	hsa-mir-222	0.857
RXRA_6256	hsa-mir-424	0.85463
ELK1_2002	hsa-mir-155	0.85434
EP300_2033	hsa-mir-345	0.85378
BACH1_571	hsa-mir-18b	0.85301
ATF1_466	hsa-mir-20b	0.85258
CUX1_1523	hsa-mir-542	0.85195
BPTF_2186	hsa-mir-345	0.85115
TP73_7161	hsa-mir-146a	0.84872
FOXJ2_55810	hsa-mir-503	0.84854
TFAP4_7023	hsa-mir-424	0.84806
BACH1_571	hsa-mir-20b	0.84735
EGR2_1959	hsa-mir-345	0.84607
BACH1_571	hsa-mir-345	0.84597
IRF6_3664	hsa-mir-365-1	0.84566
HMGA2_8091	hsa-mir-542	0.8455
TCF7L2_6934	hsa-mir-146a	0.84446
TBP_6908	hsa-mir-132	0.84394
MYC_4609	hsa-mir-9-2	0.8436
ATF2_1386	hsa-mir-9-3	0.84254
ATF2_1386	hsa-mir-9-2	0.84254
ATF2_1386	hsa-mir-9-1	0.84254
PAX5_5079	hsa-mir-20b	0.84142
ARNT2_9915	hsa-mir-365-2	0.84135
TAL1_6886	hsa-mir-9-2	0.84123
TAL1_6886	hsa-mir-9-1	0.84123
SP3_6670	hsa-mir-18b	0.84082
HNF1A_6927	hsa-mir-20b	0.83978
TGIF1_7050	hsa-mir-9-2	0.83897
E2F3_1871	hsa-mir-345	0.83858
GATA3_2625	hsa-mir-20b	0.83846
TAL1_6886	hsa-mir-20b	0.83621
RXRA_6256	hsa-mir-365-2	0.83543
NFATC3_4775	hsa-mir-20b	0.83527
HOXA4_3201	hsa-mir-365-1	0.83405
PAX5_5079	hsa-mir-210	0.83391
BPTF_2186	hsa-mir-9-2	0.83213
YY1_7528	hsa-mir-425	0.83102
SOX9_6662	hsa-mir-9-2	0.8284
VDR_7421	hsa-mir-20b	0.82729
HOXA4_3201	hsa-mir-29a	0.82669
NFATC1_4772	hsa-mir-365-2	0.82643
YY1_7528	hsa-mir-18b	0.82568
PBX3_5090	hsa-mir-18b	0.82305
NFE2L1_4779	hsa-mir-21	0.82303
ATF2_1386	hsa-mir-20b	0.82152
TBP_6908	hsa-mir-18b	0.81997
ZIC2_7546	hsa-mir-9-3	0.81954
ZIC2_7546	hsa-mir-9-2	0.81954
STAT4_6775	hsa-mir-9-2	0.81919
ATF1_466	hsa-mir-345	0.81915
ATF4_468	hsa-mir-9-3	0.81818
ATF4_468	hsa-mir-9-1	0.81818
AHR_196	hsa-mir-9-3	0.81703
AHR_196	hsa-mir-9-2	0.81703
FOXO1_2308	hsa-mir-20b	0.81636
RUNX2_860	hsa-mir-18b	0.81578
MAFG_4097	hsa-mir-345	0.81542
ATF6_22926	hsa-mir-132	0.81537
VDR_7421	hsa-mir-345	0.81522
SPI1_6688	hsa-mir-503	0.81522
ZBTB7A_51341	hsa-mir-132	0.81453
ETS2_2114	hsa-mir-345	0.814
TCF7L2_6934	hsa-mir-23a	0.81386
HMGA2_8091	hsa-mir-424	0.81272
RFX3_5991	hsa-mir-20b	0.81115
HMGA2_8091	hsa-mir-146a	0.81113
SP3_6670	hsa-mir-132	0.81077
CBFB_865	hsa-mir-345	0.81063
ZBTB7A_51341	hsa-mir-345	0.81039
PAX5_5079	hsa-mir-345	0.8103
FOXC1_2296	hsa-mir-424	0.80908
TFAP4_7023	hsa-mir-542	0.80873
NFATC1_4772	hsa-mir-21	0.80793
FOXJ2_55810	hsa-mir-21	0.80773
MAFG_4097	hsa-mir-132	0.80754
LEF1_51176	hsa-mir-133b	0.80731
RFX3_5991	hsa-mir-345	0.80535
POU2F2_5452	hsa-mir-210	0.80486
GABPA_2551	hsa-mir-20b	0.80435
ATF5_22809	hsa-mir-9-1	0.80371
ETS1_2113	hsa-mir-155	0.80276
DDIT3_1649	hsa-mir-18b	0.80217
MAFG_4097	hsa-mir-20b	0.79964
ATF2_1386	hsa-mir-132	0.79923
ATF1_466	hsa-mir-18b	0.79861
SPI1_6688	hsa-mir-21	0.79809
SP1_6667	hsa-mir-18b	0.79798
GABPA_2551	hsa-mir-345	0.79659
ATF1_466	hsa-mir-9-3	0.79236
ATF1_466	hsa-mir-9-1	0.79236
SOX9_6662	hsa-mir-20b	0.79229
MAFK_7975	hsa-mir-132	0.78981
EP300_2033	hsa-mir-18b	0.78848
EGR2_1959	hsa-mir-18b	0.78832
HNF1A_6927	hsa-mir-9-2	0.7883
PAX8_7849	hsa-mir-21	0.78736
NFATC3_4775	hsa-mir-18b	0.78696
LEF1_51176	hsa-mir-146a	0.78591
SP1_6667	hsa-mir-345	0.78368
MZF1_7593	hsa-mir-21	0.7832
FOXC1_2296	hsa-mir-542	0.78301
RXRA_6256	hsa-mir-542	0.78285
ATF5_22809	hsa-mir-132	0.78232
TCF7L2_6934	hsa-mir-365-2	0.78216
TCF7L2_6934	hsa-mir-365-1	0.78216
MAFF_23764	hsa-mir-155	0.78205
RFX3_5991	hsa-mir-9-2	0.78152
BPTF_2186	hsa-mir-18b	0.78026
ATF6_22926	hsa-mir-20b	0.7798
CRX_1406	hsa-mir-18b	0.77975
E2F3_1871	hsa-mir-210	0.77898
SMAD2_4087	hsa-mir-9-2	0.77876
PAX6_5080	hsa-mir-20b	0.77765
RFX3_5991	hsa-mir-132	0.77603
ATF5_22809	hsa-mir-20b	0.77482
MYC_4609	hsa-mir-20b	0.77434
ATF6_22926	hsa-mir-18b	0.77391
HMGA2_8091	hsa-mir-23a	0.77388
FOXI1_2299	hsa-mir-18b	0.77295
STAT5B_6777	hsa-mir-18b	0.77207
MAF_4094	hsa-mir-23a	0.77113
LEF1_51176	hsa-mir-155	0.77077
TEAD1_7003	hsa-mir-18b	0.7691
SP4_6671	hsa-mir-210	0.7683
ZIC2_7546	hsa-mir-345	0.76797
PAX6_5080	hsa-mir-9-2	0.7661
ETS2_2114	hsa-mir-20b	0.76532
CEBPD_1052	hsa-mir-20b	0.76504
TFDP1_7027	hsa-mir-345	0.76311
TFAP4_7023	hsa-mir-365-2	0.76311
TFAP4_7023	hsa-mir-365-1	0.76311
SMAD7_4092	hsa-mir-9-2	0.76206
RFX1_5989	hsa-mir-132	0.76183
IRF1_3659	hsa-mir-424	0.7617
MAFF_23764	hsa-mir-365-1	0.75921
PAX5_5079	hsa-mir-132	0.75775
GATA3_2625	hsa-mir-18b	0.75775
NR2F2_7026	hsa-mir-20b	0.75711
CREM_1390	hsa-mir-9-3	0.75696
CREM_1390	hsa-mir-9-1	0.75696
PAX5_5079	hsa-mir-425	0.75639
ATF6_22926	hsa-mir-9-1	0.75544
TCF7_6932	hsa-mir-9-2	0.75492
ETS1_2113	hsa-mir-365-2	0.75444
ETS1_2113	hsa-mir-365-1	0.75444
ELK1_2002	hsa-mir-21	0.75416
TFEB_7942	hsa-mir-146a	0.75306
NFATC2_4773	hsa-mir-365-2	0.75166
STAT1_6772	hsa-mir-9-2	0.74969
ETV7_51513	hsa-mir-365-2	0.74903
ETV7_51513	hsa-mir-365-1	0.74903
FOXO1_2308	hsa-mir-18b	0.74887
PAX6_5080	hsa-mir-345	0.74818
FOSL1_8061	hsa-mir-9-2	0.7465
USF1_7391	hsa-mir-365-2	0.74615
GATA2_2624	hsa-mir-20b	0.74528
TAL1_6886	hsa-mir-132	0.74416
LEF1_51176	hsa-mir-365-2	0.74174
LEF1_51176	hsa-mir-365-1	0.74174
GABPA_2551	hsa-mir-132	0.74141
TFDP1_7027	hsa-mir-20b	0.74091
MYC_4609	hsa-mir-132	0.74056
NR3C1_2908	hsa-mir-503	0.73922
VSX2_338917	hsa-mir-20b	0.73902
CEBPB_1051	hsa-mir-503	0.73756
CREM_1390	hsa-mir-20b	0.73662
CDX1_1044	hsa-mir-9-2	0.73635
PAX8_7849	hsa-mir-29a	0.73563
PPARA_5465	hsa-mir-345	0.73511
GABPA_2551	hsa-mir-18b	0.73497
HOXA9_3205	hsa-mir-18b	0.73295
TFEB_7942	hsa-mir-660	0.7319
PAX6_5080	hsa-mir-132	0.73129
FOXC1_2296	hsa-mir-21	0.73089
PAX5_5079	hsa-mir-595	0.7288
TBX5_6910	hsa-mir-132	0.72822
ATF4_468	hsa-mir-20b	0.72735
VDR_7421	hsa-mir-132	0.72701
NHLH1_4807	hsa-mir-132	0.72428
SOX4_6659	hsa-mir-21	0.72365
NR3C1_2908	hsa-mir-29b-1	0.72329
GABPB1_2553	hsa-mir-345	0.72295
USF2_7392	hsa-mir-503	0.72105
GABPB1_2553	hsa-mir-20b	0.72097
PAX8_7849	hsa-mir-29b-1	0.72063
HNF1A_6927	hsa-mir-18b	0.71939
RFX2_5990	hsa-mir-132	0.71763
TFDP1_7027	hsa-mir-425	0.71738
PAX8_7849	hsa-mir-365-2	0.71674
PAX8_7849	hsa-mir-365-1	0.71674
STAT4_6775	hsa-mir-20b	0.71652
VDR_7421	hsa-mir-18b	0.71587
HOXA4_3201	hsa-mir-29b-1	0.71581
RFX1_5989	hsa-mir-20b	0.71483
MYB_4602	hsa-mir-9-2	0.71446
TEAD1_7003	hsa-mir-20b	0.71409
TBX5_6910	hsa-mir-221	0.71301
STAT5A_6776	hsa-mir-21	0.71225
RFX1_5989	hsa-mir-9-2	0.71071
EGR1_1958	hsa-mir-345	0.71014
USF1_7391	hsa-mir-424	0.70978
ZIC2_7546	hsa-mir-20b	0.7083
PAX3_5077	hsa-mir-18b	0.70759
RFXAP_5994	hsa-mir-18b	0.7075
POU4F1_5457	hsa-mir-210	0.70677
PDX1_3651	hsa-mir-155	0.70597
CREM_1390	hsa-mir-18b	0.70581
ETV4_2118	hsa-mir-222	0.7055
PAX5_5079	hsa-mir-18b	0.70497
IRF1_3659	hsa-mir-503	0.70334
NR3C1_2908	hsa-mir-27a	0.70315
IRF1_3659	hsa-mir-365-1	0.70196
CREM_1390	hsa-mir-132	0.70188
SP1_6667	hsa-mir-210	0.70026
CUX1_1523	hsa-mir-503	0.70023
MYF5_4617	hsa-mir-345	0.69877
POU4F1_5457	hsa-mir-9-2	0.69656
GABPB1_2553	hsa-mir-425	0.69639
TFDP1_7027	hsa-mir-17	0.69585
NR2F2_7026	hsa-mir-9-2	0.69542
MYC_4609	hsa-mir-18b	0.69474
TFAP2A_7020	hsa-mir-132	0.69455
ETV7_51513	hsa-mir-24-2	0.69248
TAL1_6886	hsa-mir-18b	0.68985
TP63_8626	hsa-mir-146a	0.68879
CUX1_1523	hsa-mir-133b	0.68855
MYF5_4617	hsa-mir-132	0.68829
CUX1_1523	hsa-mir-21	0.6874
PAX3_5077	hsa-mir-345	0.68557
STAT5B_6777	hsa-mir-20b	0.68529
E2F1_1869	hsa-mir-181a-1	0.68485
TFDP1_7027	hsa-mir-19a	0.68484
STAT6_6778	hsa-mir-155	0.68465
TLX2_3196	hsa-mir-9-2	0.6845
TLX2_3196	hsa-mir-9-1	0.6845
EGR1_1958	hsa-mir-34a	0.68418
ETS2_2114	hsa-mir-18b	0.68384
MZF1_7593	hsa-mir-503	0.68331
RELA_5970	hsa-mir-133b	0.67984
ETS1_2113	hsa-mir-222	0.67965
MEF2A_4205	hsa-mir-24-2	0.67772
PPARA_5465	hsa-mir-20b	0.67684
ALX1_8092	hsa-mir-20b	0.67678
TLX2_3196	hsa-mir-20b	0.6767
NR1I2_8856	hsa-mir-9-2	0.67577
TFAP4_7023	hsa-mir-21	0.67516
PATZ1_23598	hsa-mir-132	0.67458
TFAP2A_7020	hsa-mir-34a	0.67282
TBX5_6910	hsa-mir-18b	0.67272
PAX6_5080	hsa-mir-18b	0.67226
ATF4_468	hsa-mir-132	0.67126
RFX1_5989	hsa-mir-345	0.67059
USF1_7391	hsa-mir-146a	0.6689
ZIC2_7546	hsa-mir-132	0.66832
HMGA1_3159	hsa-mir-9-2	0.66689
CEBPE_1053	hsa-mir-20b	0.66674
SMAD5_4090	hsa-mir-9-2	0.66584
HMGA2_8091	hsa-mir-503	0.66471
ZIC2_7546	hsa-mir-425	0.6645
IRF1_3659	hsa-mir-542	0.66439
DBP_1628	hsa-mir-365-2	0.66169
DBP_1628	hsa-mir-365-1	0.66169
PAX3_5077	hsa-mir-20b	0.66108
ATF4_468	hsa-mir-18b	0.66037
CEBPD_1052	hsa-mir-18b	0.66008
GABPB1_2553	hsa-mir-18b	0.6588
GATA2_2624	hsa-mir-18b	0.65827
RXRA_6256	hsa-mir-503	0.65762
TFAP2B_7021	hsa-mir-132	0.65703
TCF7_6932	hsa-mir-20b	0.65202
ATF5_22809	hsa-mir-18b	0.65116
SP4_6671	hsa-mir-345	0.65086
RFX4_5992	hsa-mir-132	0.64939
NR2F2_7026	hsa-mir-18b	0.64914
ETV7_51513	hsa-mir-155	0.64724
FOSL1_8061	hsa-mir-20b	0.64599
TFDP1_7027	hsa-mir-18a	0.64411
SREBF2_6721	hsa-mir-20b	0.64147
CRX_1406	hsa-mir-20b	0.64138
STAT4_6775	hsa-mir-18b	0.6405
TP53_7157	hsa-mir-146a	0.63983
ERF_2077	hsa-mir-365-2	0.6394
ERF_2077	hsa-mir-365-1	0.6394
TEAD1_7003	hsa-mir-345	0.6393
SMAD6_4091	hsa-mir-9-2	0.63912
EGR1_1958	hsa-mir-20b	0.63846
TFDP1_7027	hsa-mir-132	0.638
E2F4_1874	hsa-mir-503	0.63671
STAT5B_6777	hsa-mir-9-2	0.6361
SP4_6671	hsa-mir-20b	0.63478
FOXF2_2295	hsa-mir-20b	0.63411
TFAP2A_7020	hsa-mir-17	0.63401
RFX4_5992	hsa-mir-9-2	0.63214
PPARA_5465	hsa-mir-425	0.63095
ATF7_11016	hsa-mir-132	0.6302
SOX9_6662	hsa-mir-18b	0.63
GABPB1_2553	hsa-mir-132	0.62958
RFXAP_5994	hsa-mir-132	0.6295
NR3C1_2908	hsa-mir-155	0.62897
HMGA2_8091	hsa-mir-133b	0.62861
ETV7_51513	hsa-mir-21	0.62835
CEBPE_1053	hsa-mir-9-2	0.62831
EGR1_1958	hsa-mir-132	0.62683
RFXAP_5994	hsa-mir-20b	0.62609
TCF7_6932	hsa-mir-132	0.62605
CUX1_1523	hsa-mir-221	0.62547
STAT6_6778	hsa-mir-365-2	0.62266
STAT6_6778	hsa-mir-365-1	0.62266
TFDP1_7027	hsa-mir-18b	0.61574
MYB_4602	hsa-mir-20b	0.61464
USF1_7391	hsa-mir-542	0.61412
GFI1_2672	hsa-mir-106b	0.61345
ZBTB16_7704	hsa-mir-9-2	0.61332
TFAP2A_7020	hsa-mir-20b	0.6132
MXD1_4084	hsa-mir-132	0.61213
FOXA3_3171	hsa-mir-18b	0.61154
PDX1_3651	hsa-mir-23a	0.60953
STAT4_6775	hsa-mir-132	0.60873
PDX1_3651	hsa-mir-24-2	0.60806
RFX4_5992	hsa-mir-20b	0.60789
TFAP2A_7020	hsa-mir-19a	0.60597
ETV4_2118	hsa-mir-20b	0.60584
FOXO3_2309	hsa-mir-20b	0.60448
RFX4_5992	hsa-mir-345	0.60362
OTX2_5015	hsa-mir-542	0.60266
SP4_6671	hsa-mir-425	0.60261
BRCA1_672	hsa-mir-20b	0.6014
FOSL1_8061	hsa-mir-18b	0.60059
E2F4_1874	hsa-mir-21	0.60054
ERF_2077	hsa-mir-155	0.60022
TFAP2A_7020	hsa-mir-9-2	0.59993
TLX2_3196	hsa-mir-345	0.59972
TFDP1_7027	hsa-mir-595	0.59954
SREBF2_6721	hsa-mir-18b	0.59772
CEBPA_1050	hsa-mir-20b	0.5969
ETS1_2113	hsa-mir-24-2	0.59608
POU3F2_5454	hsa-mir-20b	0.59581
ZIC2_7546	hsa-mir-18b	0.59428
VSX2_338917	hsa-mir-18b	0.59403
TCF12_6938	hsa-mir-27a	0.59394
MZF1_7593	hsa-mir-365-2	0.59263
MZF1_7593	hsa-mir-365-1	0.59263
GATA6_2627	hsa-mir-365-2	0.59206
NR1I2_8856	hsa-mir-345	0.59171
MAFK_7975	hsa-mir-20b	0.59116
FOSL1_8061	hsa-mir-132	0.58979
GATA2_2624	hsa-mir-9-2	0.58951
PAX2_5076	hsa-mir-133b	0.58767
PAX8_7849	hsa-mir-424	0.58618
POU3F2_5454	hsa-mir-18b	0.58536
BHLHB2_8553	hsa-mir-132	0.58437
GATA6_2627	hsa-mir-146a	0.58383
ELK1_2002	hsa-mir-503	0.58321
RFX2_5990	hsa-mir-18b	0.5821
MAX_4149	hsa-mir-20b	0.58129
TCF7_6932	hsa-mir-18b	0.58111
RFXAP_5994	hsa-mir-345	0.58061
MAFF_23764	hsa-mir-24-2	0.5791
ASCL1_429	hsa-mir-345	0.5791
MAX_4149	hsa-mir-132	0.57515
NR3C1_2908	hsa-mir-29a	0.57253
PAX3_5077	hsa-mir-132	0.57103
NR3C1_2908	hsa-mir-365-2	0.57074
NR3C1_2908	hsa-mir-365-1	0.57074
MAX_4149	hsa-mir-9-2	0.56979
TFAP2A_7020	hsa-mir-18a	0.5674
EGR1_1958	hsa-mir-18b	0.56687
FOXJ2_55810	hsa-mir-365-1	0.56618
TEAD1_7003	hsa-mir-9-2	0.56409
PAX8_7849	hsa-mir-660	0.56401
MAFB_9935	hsa-mir-132	0.5625
ARNT_405	hsa-mir-9-3	0.5594
ARNT_405	hsa-mir-9-2	0.5594
TCF3_6929	hsa-mir-9-2	0.55933
TCF3_6929	hsa-mir-9-1	0.55933
NR1H4_9971	hsa-mir-660	0.55771
EGR3_1960	hsa-mir-345	0.55685
HES1_3280	hsa-mir-20b	0.55265
HOXA4_3201	hsa-mir-21	0.55119
NFE2_4778	hsa-mir-9-2	0.55107
TFAP2B_7021	hsa-mir-17	0.5507
ASCL1_429	hsa-mir-425	0.54967
MYB_4602	hsa-mir-18b	0.54697
PPARA_5465	hsa-mir-18b	0.54543
MAFK_7975	hsa-mir-345	0.54345
TFAP2B_7021	hsa-mir-18a	0.54102
HAND2_9464	hsa-mir-146a	0.54039
FOXO4_4303	hsa-mir-424	0.54035
FOXF2_2295	hsa-mir-18b	0.54023
TBX5_6910	hsa-mir-20b	0.53962
RFXAP_5994	hsa-mir-9-2	0.53927
RFX2_5990	hsa-mir-20b	0.53923
CEBPA_1050	hsa-mir-345	0.53805
CEBPA_1050	hsa-mir-18b	0.53701
TFAP2A_7020	hsa-mir-345	0.53619
PAX8_7849	hsa-mir-24-2	0.53616
ELF4_2000	hsa-mir-365-1	0.53305
HMGA2_8091	hsa-mir-21	0.53091
E2F4_1874	hsa-mir-155	0.53038
TFAP4_7023	hsa-mir-503	0.52914
JUND_3727	hsa-mir-181a-2	0.52831
TFAP2A_7020	hsa-mir-210	0.5259
CEBPA_1050	hsa-mir-9-3	0.52569
CEBPA_1050	hsa-mir-9-2	0.52569
ALX1_8092	hsa-mir-18b	0.52404
POU3F2_5454	hsa-mir-9-2	0.52357
CEBPE_1053	hsa-mir-18b	0.52324
MYF6_4618	hsa-mir-345	0.52214
MYOD1_4654	hsa-mir-345	0.52142
TFAP2B_7021	hsa-mir-9-2	0.5213
TAL2_6887	hsa-mir-132	0.51866
FOXO4_4303	hsa-mir-503	0.51802
TFAP2B_7021	hsa-mir-20b	0.51476
SOX10_6663	hsa-mir-9-2	0.51451
OTX2_5015	hsa-mir-503	0.51395
RFX1_5989	hsa-mir-18b	0.51285
FOXF1_2294	hsa-mir-18b	0.51159
POU2F1_5451	hsa-mir-9-2	0.51094
TFAP2C_7022	hsa-mir-210	0.5108
SP4_6671	hsa-mir-18b	0.51048
TFAP2B_7021	hsa-mir-19a	0.50996
SP4_6671	hsa-mir-132	0.50936
MZF1_7593	hsa-mir-424	0.5088
PBX1_5087	hsa-mir-20b	0.5081
OTX2_5015	hsa-mir-424	0.50672
ETV4_2118	hsa-mir-345	0.50408
FOXO3_2309	hsa-mir-18b	0.504
MZF1_7593	hsa-mir-660	0.50325
MEIS1_4211	hsa-mir-365-2	0.50157
ETV7_51513	hsa-mir-23a	0.50156
POU3F2_5454	hsa-mir-345	0.50116
NR1I2_8856	hsa-mir-20b	0.50114
TFAP2A_7020	hsa-mir-595	0.49866
MEF2A_4205	hsa-mir-21	0.49633
NR1I2_8856	hsa-mir-132	0.49629
SPI1_6688	hsa-mir-365-1	0.49457
ATF7_11016	hsa-mir-18b	0.49378
BRCA1_672	hsa-mir-18b	0.49284
TLX2_3196	hsa-mir-18b	0.49142
FOXA1_3169	hsa-mir-18b	0.49035
FOXA3_3171	hsa-mir-20b	0.48622
PPARG_5468	hsa-mir-18b	0.48327
TFAP2B_7021	hsa-mir-345	0.48309
FOXJ2_55810	hsa-mir-424	0.48283
TCF3_6929	hsa-mir-345	0.48118
E2F4_1874	hsa-mir-365-2	0.4801
PAX8_7849	hsa-mir-542	0.47988
PAX2_5076	hsa-mir-181a-1	0.47819
ETS1_2113	hsa-mir-27a	0.47753
MEF2A_4205	hsa-mir-27a	0.47721
RFX4_5992	hsa-mir-18b	0.47712
SOX10_6663	hsa-mir-20b	0.4749
MYF6_4618	hsa-mir-425	0.4737
STAT2_6773	hsa-mir-155	0.47167
EGR3_1960	hsa-mir-20b	0.47123
MYOD1_4654	hsa-mir-425	0.46941
E2F1_1869	hsa-mir-24-1	0.46897
HES1_3280	hsa-mir-18b	0.46844
HOXA4_3201	hsa-mir-503	0.46796
TFAP2B_7021	hsa-mir-595	0.4668
KLF12_11278	hsa-mir-345	0.4664
FOXO4_4303	hsa-mir-23a	0.46514
ASCL1_429	hsa-mir-132	0.4649
TFEB_7942	hsa-mir-181a-2	0.46231
TFAP2C_7022	hsa-mir-20b	0.46109
ETV4_2118	hsa-mir-18b	0.4574
TBX5_6910	hsa-mir-345	0.45729
EGR3_1960	hsa-mir-132	0.4548
SP2_6668	hsa-mir-210	0.45298
RFX5_5993	hsa-mir-365-1	0.45233
MAFK_7975	hsa-mir-18b	0.4511
RFX2_5990	hsa-mir-345	0.45032
NR1I2_8856	hsa-mir-18b	0.45001
E2F1_1869	hsa-mir-660	0.4479
POU3F1_5453	hsa-mir-21	0.44687
POU3F2_5454	hsa-mir-210	0.44521
TFAP2A_7020	hsa-mir-18b	0.44472
AIRE_326	hsa-mir-221	0.44438
FOXF1_2294	hsa-mir-20b	0.44322
IRF2_3660	hsa-mir-365-1	0.44258
SOX10_6663	hsa-mir-425	0.4425
TCF3_6929	hsa-mir-20b	0.44121
TFAP2B_7021	hsa-mir-18b	0.44106
MXI1_4601	hsa-mir-132	0.44083
FOXJ2_55810	hsa-mir-146a	0.43963
STAT2_6773	hsa-mir-365-2	0.43956
STAT2_6773	hsa-mir-365-1	0.43956
POU3F1_5453	hsa-mir-29b-1	0.43945
SRY_6736	hsa-mir-9-2	0.4388
STAT3_6774	hsa-mir-9-2	0.43602
MYOG_4656	hsa-mir-345	0.43474
POU2F1_5451	hsa-mir-210	0.43471
SRY_6736	hsa-mir-20b	0.43382
FOXO4_4303	hsa-mir-24-2	0.43296
TFAP2C_7022	hsa-mir-17	0.43146
ZBTB16_7704	hsa-mir-20b	0.43018
ZNF589_51385	hsa-mir-20b	0.42955
MAX_4149	hsa-mir-18b	0.42834
POU3F1_5453	hsa-mir-155	0.42761
MEF2A_4205	hsa-mir-23a	0.42483
SP2_6668	hsa-mir-20b	0.4228
GATA1_2623	hsa-mir-146a	0.42035
FOXA1_3169	hsa-mir-20b	0.41851
DBP_1628	hsa-mir-221	0.4182
TBX5_6910	hsa-mir-9-3	0.41793
TBX5_6910	hsa-mir-9-2	0.41793
TBX5_6910	hsa-mir-9-1	0.41793
TCF3_6929	hsa-mir-425	0.41621
HAND1_9421	hsa-mir-132	0.41551
RFX2_5990	hsa-mir-9-2	0.41438
NR3C1_2908	hsa-mir-24-2	0.41313
MZF1_7593	hsa-mir-22	0.41175
EGR3_1960	hsa-mir-18b	0.41158
MYOD1_4654	hsa-mir-132	0.41037
SPI1_6688	hsa-mir-424	0.40926
FOXO4_4303	hsa-mir-542	0.40855
MYF6_4618	hsa-mir-132	0.40846
STAT3_6774	hsa-mir-132	0.40801
SP2_6668	hsa-mir-132	0.40709
RFX5_5993	hsa-mir-29a	0.40692
WT1_7490	hsa-mir-18b	0.40591
RAX_30062	hsa-mir-146a	0.40437
TFAP2C_7022	hsa-mir-345	0.40361
AIRE_326	hsa-mir-29b-1	0.40254
NKX2-1_7080	hsa-mir-9-3	0.40191
NKX2-1_7080	hsa-mir-9-2	0.40191
NKX2-1_7080	hsa-mir-9-1	0.40191
ATF3_467	hsa-mir-21	0.39964
FOXD3_27022	hsa-mir-21	0.39859
MAFF_23764	hsa-mir-23a	0.39819
FOS_2353	hsa-mir-9-2	0.39769
HNF1B_6928	hsa-mir-133b	0.39723
SOX10_6663	hsa-mir-345	0.39621
FOXC1_2296	hsa-mir-503	0.39523
SP2_6668	hsa-mir-345	0.39456
STAT3_6774	hsa-mir-20b	0.39337
NFE2_4778	hsa-mir-345	0.39267
TFAP2C_7022	hsa-mir-19a	0.39192
POU2F1_5451	hsa-mir-18b	0.39018
ARNT_405	hsa-mir-20b	0.3849
ZNF589_51385	hsa-mir-210	0.38241
EGR4_1961	hsa-mir-20b	0.38212
ARID5B_84159	hsa-mir-132	0.38125
ZNF589_51385	hsa-mir-132	0.38098
SP2_6668	hsa-mir-425	0.37875
WT1_7490	hsa-mir-20b	0.37738
EGR4_1961	hsa-mir-132	0.37706
SRY_6736	hsa-mir-18b	0.37678
ZNF589_51385	hsa-mir-345	0.37536
RFX5_5993	hsa-mir-503	0.37332
SRY_6736	hsa-mir-132	0.37316
LEF1_51176	hsa-mir-21	0.37253
TFAP2C_7022	hsa-mir-425	0.37194
ATF7_11016	hsa-mir-20b	0.37141
MZF1_7593	hsa-mir-542	0.37027
PPARG_5468	hsa-mir-20b	0.36542
STAT5A_6776	hsa-mir-365-2	0.36494
STAT5A_6776	hsa-mir-365-1	0.36494
NKX6-2_84504	hsa-mir-9-2	0.36485
MYOG_4656	hsa-mir-132	0.36444
SPI1_6688	hsa-mir-146a	0.36133
JUN_3725	hsa-mir-365-2	0.36082
JUN_3725	hsa-mir-365-1	0.36082
TFAP2B_7021	hsa-mir-210	0.3589
POU3F1_5453	hsa-mir-29a	0.35793
TCF12_6938	hsa-mir-365-1	0.35417
MYOG_4656	hsa-mir-425	0.35396
JUN_3725	hsa-mir-21	0.35313
SP2_6668	hsa-mir-18b	0.34999
JUN_3725	hsa-mir-155	0.3496
POU2F1_5451	hsa-mir-20b	0.34923
ETV4_2118	hsa-mir-221	0.34905
NR3C1_2908	hsa-mir-21	0.34838
JUND_3727	hsa-mir-365-2	0.34547
JUND_3727	hsa-mir-365-1	0.34547
SPI1_6688	hsa-mir-27a	0.34452
SOX10_6663	hsa-mir-21	0.34267
MAFF_23764	hsa-mir-27a	0.34203
ARNT_405	hsa-mir-132	0.34202
EGR4_1961	hsa-mir-18b	0.34161
JUNB_3726	hsa-mir-181a-2	0.34139
TCF12_6938	hsa-mir-24-2	0.34058
SOX2_6657	hsa-mir-21	0.33934
STAT5A_6776	hsa-mir-155	0.33885
CDX2_1045	hsa-mir-9-2	0.33871
PAX8_7849	hsa-mir-27a	0.33858
POU3F1_5453	hsa-mir-365-2	0.33807
NFATC2_4773	hsa-mir-21	0.3363
JUND_3727	hsa-mir-155	0.33598
CUX1_1523	hsa-mir-222	0.33586
TCF3_6929	hsa-mir-132	0.33225
ETS1_2113	hsa-mir-23a	0.33121
FOS_2353	hsa-mir-345	0.33046
PAX8_7849	hsa-mir-23a	0.32996
TFAP2C_7022	hsa-mir-132	0.32994
FOXJ2_55810	hsa-mir-542	0.3295
TFAP2C_7022	hsa-mir-18a	0.3279
TCF3_6929	hsa-mir-18b	0.32778
NFE2_4778	hsa-mir-20b	0.32632
SOX12_6666	hsa-mir-21	0.32529
WT1_7490	hsa-mir-106b	0.32526
ZBTB16_7704	hsa-mir-18b	0.32396
RFX5_5993	hsa-mir-29b-1	0.32347
SREBF1_6720	hsa-mir-146a	0.32105
NFE2_4778	hsa-mir-132	0.31595
NKX2-1_7080	hsa-mir-345	0.31522
E2F1_1869	hsa-mir-365-2	0.31288
PPARG_5468	hsa-mir-106b	0.30875
E2F1_1869	hsa-mir-155	0.30837
STAT5A_6776	hsa-mir-132	0.30805
LMO2_4005	hsa-mir-365-1	0.30754
FOSB_2354	hsa-mir-132	0.30688
AIRE_326	hsa-mir-365-2	0.30208
AIRE_326	hsa-mir-365-1	0.30208
WT1_7490	hsa-mir-34a	0.2995
WT1_7490	hsa-mir-345	0.2981
NR3C1_2908	hsa-mir-542	0.29793
SPI1_6688	hsa-mir-24-2	0.29756
SPI1_6688	hsa-mir-24-1	0.29756
GFI1B_8328	hsa-mir-106b	0.29715
NR3C1_2908	hsa-mir-146a	0.2963
NR3C1_2908	hsa-mir-424	0.2948
E2F4_1874	hsa-mir-660	0.29384
MAFB_9935	hsa-mir-18b	0.29373
FOXJ1_2302	hsa-mir-20b	0.29344
NR3C1_2908	hsa-mir-22	0.29256
FOXD1_2297	hsa-mir-20b	0.28739
SREBF1_6720	hsa-mir-24-1	0.28305
ZNF589_51385	hsa-mir-18b	0.2799
STAT5A_6776	hsa-mir-27a	0.27829
ETV4_2118	hsa-mir-21	0.27603
FOS_2353	hsa-mir-20b	0.27562
E2F4_1874	hsa-mir-424	0.27488
NR1H4_9971	hsa-mir-365-2	0.27448
ATF7_11016	hsa-mir-9-3	0.27298
ATF7_11016	hsa-mir-9-1	0.27298
PPARG_5468	hsa-mir-345	0.26855
FOXJ1_2302	hsa-mir-18b	0.25762
LMO2_4005	hsa-mir-132	0.25594
NFE2_4778	hsa-mir-18b	0.25568
DBP_1628	hsa-mir-222	0.25556
ETV7_51513	hsa-mir-27a	0.25532
FOS_2353	hsa-mir-132	0.25438
SOX10_6663	hsa-mir-18b	0.25212
AIRE_326	hsa-mir-222	0.25125
TFAP2A_7020	hsa-mir-21	0.2472
NKX2-5_1482	hsa-mir-9-2	0.24513
SPI1_6688	hsa-mir-542	0.24384
NKX2-1_7080	hsa-mir-20b	0.24004
RFX5_5993	hsa-mir-424	0.23959
STAT5A_6776	hsa-mir-146a	0.23596
ARNT_405	hsa-mir-18b	0.23367
NKX2-1_7080	hsa-mir-132	0.23356
TFAP2C_7022	hsa-mir-595	0.23035
MAFB_9935	hsa-mir-155	0.22689
PPARG_5468	hsa-mir-9-2	0.22442
PAX8_7849	hsa-mir-181a-2	0.22442
PAX8_7849	hsa-mir-181a-1	0.22442
ZEB1_6935	hsa-mir-132	0.22189
GATA1_2623	hsa-mir-365-2	0.22086
GATA1_2623	hsa-mir-365-1	0.22086
GATA1_2623	hsa-mir-29a	0.22068
PAX2_5076	hsa-mir-146a	0.21974
FOS_2353	hsa-mir-18b	0.21861
TCF12_6938	hsa-mir-22	0.21719
SOX8_30812	hsa-mir-27a	0.21701
NKX2-1_7080	hsa-mir-18b	0.21509
MITF_4286	hsa-mir-18b	0.21386
PBX1_5087	hsa-mir-18b	0.21299
POU3F1_5453	hsa-mir-18b	0.2122
ZEB1_6935	hsa-mir-29b-1	0.21016
TFAP2C_7022	hsa-mir-18b	0.20769
AIRE_326	hsa-mir-29a	0.20336
SMAD3_4088	hsa-mir-9-2	0.20202
POU2AF1_5450	hsa-mir-210	0.20195
SMAD1_4086	hsa-mir-9-2	0.20008
RFX5_5993	hsa-mir-542	0.19663
PPARG_5468	hsa-mir-21	0.19476
FOXL1_2300	hsa-mir-365-1	0.1947
MAFB_9935	hsa-mir-20b	0.1899
JUNB_3726	hsa-mir-365-2	0.18946
JUNB_3726	hsa-mir-365-1	0.18946
HIF1A_3091	hsa-mir-365-2	0.18946
FOXD1_2297	hsa-mir-18b	0.18901
POU2AF1_5450	hsa-mir-9-2	0.18887
NFYC_4802	hsa-mir-22	0.18867
SREBF1_6720	hsa-mir-365-2	0.18842
SREBF1_6720	hsa-mir-365-1	0.18842
RFX5_5993	hsa-mir-24-2	0.1868
MAFB_9935	hsa-mir-365-1	0.18352
E2F4_1874	hsa-mir-542	0.18257
GATA4_2626	hsa-mir-365-2	0.17657
JUN_3725	hsa-mir-24-2	0.16604
JUN_3725	hsa-mir-24-1	0.16604
MAZ_4150	hsa-mir-24-1	0.16553
SOX8_30812	hsa-mir-24-2	0.16066
RFX5_5993	hsa-mir-23a	0.1602
STAT5A_6776	hsa-mir-24-2	0.15932
JUNB_3726	hsa-mir-155	0.15524
ATF3_467	hsa-mir-29a	0.15456
ATF3_467	hsa-mir-365-1	0.15061
ZNF589_51385	hsa-mir-21	0.14979
NFIC_4782	hsa-mir-365-2	0.14915
NFIC_4782	hsa-mir-365-1	0.14915
ZEB1_6935	hsa-mir-221	0.14199
HMGA2_8091	hsa-mir-27a	0.14055
MITF_4286	hsa-mir-660	0.13888
HNF1B_6928	hsa-mir-9-2	0.13847
SRY_6736	hsa-mir-21	0.12922
TCF12_6938	hsa-mir-146a	0.12707
SPI1_6688	hsa-mir-23a	0.12606
MAF_4094	hsa-mir-27a	0.12564
STAT3_6774	hsa-mir-18b	0.12348
NFIC_4782	hsa-mir-29b-1	0.12041
ZEB1_6935	hsa-mir-222	0.11971
TLX2_3196	hsa-mir-21	0.11636
AIRE_326	hsa-mir-137	0.11541
HIC1_3090	hsa-mir-9-2	0.11501
HIC1_3090	hsa-mir-9-1	0.11501
JUN_3725	hsa-mir-23a	0.11012
TCF7L2_6934	hsa-mir-27a	0.10528
SOX4_6659	hsa-mir-27a	0.10484
NFIC_4782	hsa-mir-29a	0.10427
MAFB_9935	hsa-mir-345	0.10252
GATA1_2623	hsa-mir-29b-1	0.10015
JUN_3725	hsa-mir-27a	0.09384
POU3F1_5453	hsa-mir-146a	0.0936
RFX1_5989	hsa-mir-21	0.09284
ATF3_467	hsa-mir-29b-1	0.08361
GATA1_2623	hsa-mir-21	0.08153
NFIC_4782	hsa-mir-146a	0.0791
NR3C1_2908	hsa-mir-23a	0.07725
MITF_4286	hsa-mir-20b	0.07684
JUN_3725	hsa-mir-181a-2	0.07191
NFIC_4782	hsa-mir-9-2	0.06656
NR3C1_2908	hsa-mir-181a-1	0.06579
ATF3_467	hsa-mir-22	0.0653
NFIC_4782	hsa-mir-18b	0.06517
FOXJ2_55810	hsa-mir-133b	0.062
ARID5B_84159	hsa-mir-365-2	0.0606
PDX1_3651	hsa-mir-27a	0.05478
NFIC_4782	hsa-mir-20b	0.05399
STAT5A_6776	hsa-mir-20b	0.05146
ATF3_467	hsa-mir-24-1	0.04655
ZEB1_6935	hsa-mir-345	0.04201
TCF12_6938	hsa-mir-23a	0.03984
NFIC_4782	hsa-mir-345	0.03786
FOXO4_4303	hsa-mir-27a	0.03638
SMAD3_4088	hsa-mir-365-1	0.03587
POU3F1_5453	hsa-mir-20b	0.03429
STAT5A_6776	hsa-mir-18b	0.02799
ARID5B_84159	hsa-mir-345	0.02479
SPI1_6688	hsa-mir-181a-2	0.02267
HIC1_3090	hsa-mir-345	0.0191
RFX5_5993	hsa-mir-27a	0.01789
ZEB1_6935	hsa-mir-29a	0.00428
SOX8_30812	hsa-mir-23a	0.00107
E2F4_1874	hsa-mir-181a-1	0.00037
STAT5A_6776	hsa-mir-23a	4e-05
ZEB1_6935	hsa-mir-425	-0.00165
RUNX1_861	hsa-mir-27a	-0.00435
ARID5B_84159	hsa-mir-425	-0.00494
TEAD1_7003	hsa-mir-503	-0.00616
NKX2-5_1482	hsa-mir-20b	-0.01129
ERG_2078	hsa-mir-27a	-0.01405
FOSL2_2355	hsa-mir-23a	-0.01677
TLX2_3196	hsa-mir-27a	-0.02464
SRY_6736	hsa-mir-503	-0.02478
SOX10_6663	hsa-mir-222	-0.025
CEBPA_1050	hsa-mir-27a	-0.02511
SMAD1_4086	hsa-mir-23a	-0.02851
TFAP2B_7021	hsa-mir-503	-0.0324
RFX1_5989	hsa-mir-27a	-0.03258
FOXA2_3170	hsa-mir-29b-1	-0.03317
ATF3_467	hsa-mir-132	-0.03451
ETV6_2120	hsa-mir-365-1	-0.04004
SMAD3_4088	hsa-mir-27a	-0.04146
NFIC_4782	hsa-mir-22	-0.04214
PPARG_5468	hsa-mir-365-2	-0.04431
PPARG_5468	hsa-mir-365-1	-0.04431
SRY_6736	hsa-mir-27a	-0.04658
ZEB1_6935	hsa-mir-9-3	-0.04756
ZEB1_6935	hsa-mir-9-2	-0.04756
ZEB1_6935	hsa-mir-9-1	-0.04756
AIRE_326	hsa-mir-181a-2	-0.05003
ATF7_11016	hsa-mir-29b-1	-0.05013
TBX5_6910	hsa-mir-29b-1	-0.05447
MAZ_4150	hsa-mir-365-2	-0.05894
MAZ_4150	hsa-mir-365-1	-0.05894
SOX21_11166	hsa-mir-27a	-0.06012
SOX15_6665	hsa-mir-27a	-0.06347
CEBPA_1050	hsa-mir-503	-0.06393
MYCN_4613	hsa-mir-146a	-0.06554
PAX2_5076	hsa-mir-365-2	-0.06692
PAX2_5076	hsa-mir-365-1	-0.06692
NFIC_4782	hsa-mir-210	-0.06799
ATF7_11016	hsa-mir-21	-0.07043
MAZ_4150	hsa-mir-34a	-0.07052
ARID5B_84159	hsa-mir-21	-0.07356
ELF1_1997	hsa-mir-27a	-0.07359
E2F4_1874	hsa-mir-18b	-0.07548
ARID5B_84159	hsa-mir-9-2	-0.08636
NFIC_4782	hsa-mir-23a	-0.08642
MAZ_4150	hsa-mir-345	-0.09177
WT1_7490	hsa-mir-29b-1	-0.09215
WT1_7490	hsa-mir-29a	-0.09544
STAT3_6774	hsa-mir-424	-0.09615
RFXAP_5994	hsa-mir-503	-0.09727
POU2AF1_5450	hsa-mir-155	-0.09728
TCF3_6929	hsa-mir-133b	-0.09781
TFAP2B_7021	hsa-mir-21	-0.09841
JUND_3727	hsa-mir-21	-0.09956
SMAD2_4087	hsa-mir-27a	-0.09963
ATF3_467	hsa-mir-18b	-0.10077
ARID5B_84159	hsa-mir-146a	-0.10086
POU3F2_5454	hsa-mir-21	-0.10101
ZEB1_6935	hsa-mir-365-2	-0.10462
ZEB1_6935	hsa-mir-365-1	-0.10462
FOXO1_2308	hsa-mir-503	-0.10976
AIRE_326	hsa-mir-345	-0.11214
TFAP2C_7022	hsa-mir-23a	-0.11355
ATF3_467	hsa-mir-20b	-0.11355
NKX2-1_7080	hsa-mir-27a	-0.11381
WT1_7490	hsa-mir-365-2	-0.116
E2F4_1874	hsa-mir-18a	-0.11748
E2F1_1869	hsa-mir-21	-0.11926
NKX2-5_1482	hsa-mir-18b	-0.11954
ATF4_468	hsa-mir-27a	-0.11983
MAZ_4150	hsa-mir-29a	-0.12209
FLI1_2313	hsa-mir-155	-0.12364
CEBPA_1050	hsa-mir-21	-0.124
FLI1_2313	hsa-mir-27a	-0.125
SOX10_6663	hsa-mir-503	-0.12517
MAZ_4150	hsa-mir-21	-0.12558
NR3C1_2908	hsa-mir-18b	-0.12697
PAX2_5076	hsa-mir-9-2	-0.1322
TFAP2C_7022	hsa-mir-27a	-0.13617
FOSL2_2355	hsa-mir-24-2	-0.13618
SP1_6667	hsa-mir-503	-0.13624
NFATC4_4776	hsa-mir-365-2	-0.13694
POU3F1_5453	hsa-mir-345	-0.13814
MAX_4149	hsa-mir-503	-0.13986
SMAD1_4086	hsa-mir-24-2	-0.14078
NFIC_4782	hsa-mir-24-1	-0.14212
TFAP2A_7020	hsa-mir-503	-0.14614
STAT3_6774	hsa-mir-503	-0.14639
FLI1_2313	hsa-mir-365-2	-0.15139
FLI1_2313	hsa-mir-365-1	-0.15139
PAX2_5076	hsa-mir-21	-0.15481
HMGA1_3159	hsa-mir-503	-0.15491
ATF7_11016	hsa-mir-365-1	-0.15525
ATF7_11016	hsa-mir-29a	-0.15619
NR3C1_2908	hsa-mir-133b	-0.15686
NFIC_4782	hsa-mir-24-2	-0.15737
TLX2_3196	hsa-mir-503	-0.15863
MEF2D_4209	hsa-mir-23a	-0.15907
STAT6_6778	hsa-mir-18b	-0.16603
E2F4_1874	hsa-mir-132	-0.16643
ZEB1_6935	hsa-mir-146a	-0.16674
AIRE_326	hsa-mir-132	-0.1678
TBX5_6910	hsa-mir-21	-0.1701
E2F4_1874	hsa-mir-17	-0.17236
FOXO3_2309	hsa-mir-27a	-0.1728
E2F4_1874	hsa-mir-425	-0.17322
NKX2-1_7080	hsa-mir-181a-2	-0.17372
JUN_3725	hsa-mir-18b	-0.17411
TCF3_6929	hsa-mir-181a-1	-0.17496
STAT2_6773	hsa-mir-132	-0.1761
PBX1_5087	hsa-mir-23a	-0.17723
TBX5_6910	hsa-mir-365-2	-0.17771
TBX5_6910	hsa-mir-365-1	-0.17771
ZEB1_6935	hsa-mir-133b	-0.17802
SOX10_6663	hsa-mir-27a	-0.17867
E2F4_1874	hsa-mir-19a	-0.17929
ZNF589_51385	hsa-mir-503	-0.18217
FOXA2_3170	hsa-mir-155	-0.18258
MAZ_4150	hsa-mir-20b	-0.1862
TBX5_6910	hsa-mir-29a	-0.18659
SMAD3_4088	hsa-mir-503	-0.18779
STAT3_6774	hsa-mir-542	-0.18814
JUNB_3726	hsa-mir-21	-0.18941
SOX10_6663	hsa-mir-424	-0.19101
FOSL2_2355	hsa-mir-365-1	-0.19126
MYCN_4613	hsa-mir-132	-0.19148
STAT2_6773	hsa-mir-18b	-0.19549
GATA4_2626	hsa-mir-146a	-0.19599
NFATC4_4776	hsa-mir-21	-0.20003
FOSL2_2355	hsa-mir-155	-0.20776
STAT5A_6776	hsa-mir-9-2	-0.20851
NFIC_4782	hsa-mir-27a	-0.21391
PAX2_5076	hsa-mir-345	-0.21475
SRY_6736	hsa-mir-424	-0.21476
IRF3_3661	hsa-mir-365-1	-0.21553
HIF1A_3091	hsa-mir-9-3	-0.21688
SP4_6671	hsa-mir-27a	-0.21728
NFATC3_4775	hsa-mir-21	-0.21986
MEF2D_4209	hsa-mir-24-2	-0.22228
SOX10_6663	hsa-mir-23a	-0.22257
ATF3_467	hsa-mir-9-3	-0.22279
ATF3_467	hsa-mir-9-2	-0.22279
ATF3_467	hsa-mir-9-1	-0.22279
HMGA1_3159	hsa-mir-21	-0.22401
RFX4_5992	hsa-mir-27a	-0.2249
FOSB_2354	hsa-mir-181a-2	-0.22847
NR5A2_2494	hsa-mir-345	-0.23035
ZNF589_51385	hsa-mir-424	-0.23309
TEAD1_7003	hsa-mir-21	-0.23596
TFAP2C_7022	hsa-mir-24-2	-0.23712
TFAP2C_7022	hsa-mir-24-1	-0.23712
SREBF1_6720	hsa-mir-21	-0.23748
HNF1B_6928	hsa-mir-365-2	-0.23929
HNF1B_6928	hsa-mir-365-1	-0.23929
NKX2-1_7080	hsa-mir-23a	-0.24333
RFX5_5993	hsa-mir-132	-0.24626
JUN_3725	hsa-mir-132	-0.24633
SMAD1_4086	hsa-mir-365-1	-0.24692
SREBF1_6720	hsa-mir-9-2	-0.2475
ZNF589_51385	hsa-mir-27a	-0.24783
FOXJ2_55810	hsa-mir-18b	-0.24797
RFX5_5993	hsa-mir-18b	-0.24821
TFAP2C_7022	hsa-mir-542	-0.24834
HNF1B_6928	hsa-mir-21	-0.25114
HNF1A_6927	hsa-mir-21	-0.2513
FOS_2353	hsa-mir-181a-2	-0.25146
RFX2_5990	hsa-mir-29b-1	-0.25217
CDX2_1045	hsa-mir-21	-0.25345
JUN_3725	hsa-mir-345	-0.25431
SRY_6736	hsa-mir-23a	-0.25651
SRY_6736	hsa-mir-181a-1	-0.25722
SMAD3_4088	hsa-mir-542	-0.25725
ETS2_2114	hsa-mir-27a	-0.25752
SOX10_6663	hsa-mir-181a-2	-0.26076
FOSB_2354	hsa-mir-27a	-0.26133
SOX12_6666	hsa-mir-27a	-0.26156
JUNB_3726	hsa-mir-9-2	-0.26177
HIC1_3090	hsa-mir-132	-0.26217
TCF12_6938	hsa-mir-425	-0.26327
E2F4_1874	hsa-mir-20b	-0.26375
RFX4_5992	hsa-mir-503	-0.2656
TFAP2C_7022	hsa-mir-424	-0.26784
FOXA2_3170	hsa-mir-29a	-0.26888
SMAD3_4088	hsa-mir-24-2	-0.27047
AIRE_326	hsa-mir-9-2	-0.27355
EGR1_1958	hsa-mir-27a	-0.2748
TCF12_6938	hsa-mir-345	-0.2749
ZNF589_51385	hsa-mir-23a	-0.27586
FOXD1_2297	hsa-mir-542	-0.2768
FOSL2_2355	hsa-mir-27a	-0.2779
TCF3_6929	hsa-mir-23a	-0.27809
SMAD3_4088	hsa-mir-181a-1	-0.27883
NKX2-1_7080	hsa-mir-542	-0.27962
POU3F1_5453	hsa-mir-9-2	-0.28112
POU3F1_5453	hsa-mir-9-1	-0.28112
FOXA3_3171	hsa-mir-29b-1	-0.28133
SRY_6736	hsa-mir-29a	-0.28303
NKX2-2_4821	hsa-mir-20b	-0.28385
ZIC2_7546	hsa-mir-27a	-0.28651
JUN_3725	hsa-mir-20b	-0.28675
STAT2_6773	hsa-mir-20b	-0.28681
FOXF1_2294	hsa-mir-21	-0.28838
RFX2_5990	hsa-mir-29a	-0.28869
SOX14_8403	hsa-mir-27a	-0.2901
SRY_6736	hsa-mir-542	-0.29218
BRCA1_672	hsa-mir-133b	-0.2926
FOS_2353	hsa-mir-23a	-0.29503
TFAP2C_7022	hsa-mir-22	-0.29697
ZNF589_51385	hsa-mir-542	-0.29863
E2F4_1874	hsa-mir-345	-0.29922
ZNF589_51385	hsa-mir-24-2	-0.29955
NKX2-1_7080	hsa-mir-24-2	-0.30059
MAZ_4150	hsa-mir-29b-1	-0.30131
SOX10_6663	hsa-mir-542	-0.30153
E2F4_1874	hsa-mir-595	-0.30161
SRY_6736	hsa-mir-24-2	-0.30285
SRY_6736	hsa-mir-24-1	-0.30285
TCF12_6938	hsa-mir-132	-0.30522
SOX14_8403	hsa-mir-23a	-0.30718
MAX_4149	hsa-mir-424	-0.30737
SOX10_6663	hsa-mir-221	-0.30953
PAX2_5076	hsa-mir-20b	-0.31004
RFX3_5991	hsa-mir-503	-0.3102
NKX6-2_84504	hsa-mir-542	-0.31057
BPTF_2186	hsa-mir-21	-0.31153
NHLH1_4807	hsa-mir-146a	-0.31174
NKX2-1_7080	hsa-mir-146a	-0.31335
POU2AF1_5450	hsa-mir-146a	-0.31375
NKX2-2_4821	hsa-mir-18b	-0.31389
SOX12_6666	hsa-mir-23a	-0.31913
JUN_3725	hsa-mir-9-2	-0.32078
TFAP2B_7021	hsa-mir-365-2	-0.32242
MZF1_7593	hsa-mir-132	-0.32511
STAT6_6778	hsa-mir-132	-0.32536
SREBF2_6721	hsa-mir-27a	-0.32675
FOSB_2354	hsa-mir-23a	-0.32744
FOXA1_3169	hsa-mir-29b-1	-0.32803
SOX10_6663	hsa-mir-24-2	-0.32838
POU3F1_5453	hsa-mir-210	-0.32932
SMAD3_4088	hsa-mir-424	-0.32965
SMAD3_4088	hsa-mir-23a	-0.33142
RFX5_5993	hsa-mir-345	-0.3316
JUNB_3726	hsa-mir-20b	-0.3324
PAX2_5076	hsa-mir-132	-0.33511
SPI1_6688	hsa-mir-9-2	-0.33514
WT1_7490	hsa-mir-24-1	-0.33678
SRY_6736	hsa-mir-29b-1	-0.33691
NKX2-1_7080	hsa-mir-29b-1	-0.33745
BPTF_2186	hsa-mir-503	-0.33774
RFXAP_5994	hsa-mir-29b-1	-0.33823
NKX2-1_7080	hsa-mir-365-2	-0.34095
NKX2-1_7080	hsa-mir-365-1	-0.34095
EGR3_1960	hsa-mir-27a	-0.34172
GFI1B_8328	hsa-mir-22	-0.34222
FOXF2_2295	hsa-mir-133b	-0.34265
HOXA7_3204	hsa-mir-18b	-0.34304
FOXJ2_55810	hsa-mir-20b	-0.34327
NKX6-2_84504	hsa-mir-424	-0.34353
NKX2-5_1482	hsa-mir-365-2	-0.34364
NKX2-5_1482	hsa-mir-365-1	-0.34364
ATF7_11016	hsa-mir-24-1	-0.34383
E2F1_1869	hsa-mir-210	-0.34459
ATF1_466	hsa-mir-21	-0.3464
ATF1_466	hsa-mir-503	-0.34688
ZEB1_6935	hsa-mir-21	-0.34697
FOS_2353	hsa-mir-365-2	-0.34822
FOS_2353	hsa-mir-365-1	-0.34822
NKX2-1_7080	hsa-mir-424	-0.34825
TFAP2A_7020	hsa-mir-424	-0.34895
CDX2_1045	hsa-mir-365-1	-0.34912
NFE2_4778	hsa-mir-23a	-0.35085
TFAP2B_7021	hsa-mir-155	-0.35156
SRY_6736	hsa-mir-155	-0.35202
IRF5_3663	hsa-mir-365-1	-0.35432
NFATC4_4776	hsa-mir-20b	-0.35449
PBX1_5087	hsa-mir-21	-0.35718
RFX2_5990	hsa-mir-365-1	-0.35842
SRY_6736	hsa-mir-146a	-0.35863
JUNB_3726	hsa-mir-18b	-0.35891
SP2_6668	hsa-mir-542	-0.35994
TFAP2C_7022	hsa-mir-21	-0.36288
FOXA2_3170	hsa-mir-146a	-0.36302
MZF1_7593	hsa-mir-18b	-0.36331
MAX_4149	hsa-mir-542	-0.36358
RFX5_5993	hsa-mir-20b	-0.3643
PBX1_5087	hsa-mir-27a	-0.36525
KLF12_11278	hsa-mir-22	-0.3656
HNF1A_6927	hsa-mir-503	-0.36899
POU2F1_5451	hsa-mir-29b-1	-0.36947
PBX1_5087	hsa-mir-24-2	-0.3707
FOSL2_2355	hsa-mir-132	-0.37178
NFATC2_4773	hsa-mir-18b	-0.37434
ARNT_405	hsa-mir-542	-0.37443
EGR4_1961	hsa-mir-27a	-0.37671
FOXD1_2297	hsa-mir-424	-0.37725
FOS_2353	hsa-mir-155	-0.37765
MAZ_4150	hsa-mir-18b	-0.37864
SRY_6736	hsa-mir-365-2	-0.38129
SRY_6736	hsa-mir-365-1	-0.38129
OTX1_5013	hsa-mir-542	-0.38224
NKX2-1_7080	hsa-mir-29a	-0.38313
CEBPA_1050	hsa-mir-365-2	-0.3839
CEBPA_1050	hsa-mir-365-1	-0.3839
ATF6_22926	hsa-mir-503	-0.38401
FOXF2_2295	hsa-mir-27a	-0.38689
RFX1_5989	hsa-mir-503	-0.38738
SPIB_6689	hsa-mir-23a	-0.38992
POU2F1_5451	hsa-mir-27a	-0.39239
SMAD3_4088	hsa-mir-21	-0.39296
POU2F1_5451	hsa-mir-133b	-0.39331
NR3C1_2908	hsa-mir-345	-0.39438
JUND_3727	hsa-mir-9-2	-0.39573
NR3C1_2908	hsa-mir-20b	-0.39626
POU3F2_5454	hsa-mir-365-2	-0.39678
POU3F2_5454	hsa-mir-365-1	-0.39678
PAX8_7849	hsa-mir-18b	-0.39697
NR3C1_2908	hsa-mir-106b	-0.39699
ATF7_11016	hsa-mir-22	-0.39905
STAT2_6773	hsa-mir-9-2	-0.40037
MEF2D_4209	hsa-mir-27a	-0.40043
FOS_2353	hsa-mir-24-2	-0.40116
SMAD6_4091	hsa-mir-27a	-0.40119
EGR4_1961	hsa-mir-23a	-0.40202
TBX5_6910	hsa-mir-24-1	-0.40262
PAX6_5080	hsa-mir-503	-0.40292
NFE2_4778	hsa-mir-365-2	-0.40346
NFE2_4778	hsa-mir-365-1	-0.40346
TFAP2C_7022	hsa-mir-137	-0.40436
POU3F2_5454	hsa-mir-155	-0.40525
E2F3_1871	hsa-mir-503	-0.40633
POU2F1_5451	hsa-mir-155	-0.40688
ETV4_2118	hsa-mir-365-2	-0.40714
ETV4_2118	hsa-mir-365-1	-0.40714
RFXAP_5994	hsa-mir-365-1	-0.40792
SOX14_8403	hsa-mir-24-2	-0.41026
OTX1_5013	hsa-mir-424	-0.41246
ARNT_405	hsa-mir-146a	-0.41375
STAT3_6774	hsa-mir-155	-0.41433
SOX12_6666	hsa-mir-24-2	-0.41758
ZNF589_51385	hsa-mir-365-2	-0.41797
ZNF589_51385	hsa-mir-365-1	-0.41797
TBX5_6910	hsa-mir-146a	-0.41808
MYOG_4656	hsa-mir-146a	-0.41902
TLX2_3196	hsa-mir-424	-0.42032
GATA6_2627	hsa-mir-18b	-0.42044
FLI1_2313	hsa-mir-24-2	-0.42118
TFAP2B_7021	hsa-mir-424	-0.42191
FOSB_2354	hsa-mir-24-2	-0.4231
ARNT_405	hsa-mir-424	-0.42344
TCF3_6929	hsa-mir-542	-0.42392
STAT6_6778	hsa-mir-20b	-0.42409
SREBF1_6720	hsa-mir-20b	-0.42423
TBX5_6910	hsa-mir-660	-0.42563
HOXA7_3204	hsa-mir-20b	-0.42607
FOXJ2_55810	hsa-mir-9-2	-0.42758
SP2_6668	hsa-mir-424	-0.43223
ARNT_405	hsa-mir-660	-0.43236
CEBPA_1050	hsa-mir-146a	-0.43391
RFX4_5992	hsa-mir-424	-0.43392
TFAP2A_7020	hsa-mir-24-1	-0.43643
SP4_6671	hsa-mir-23a	-0.43688
NFE2_4778	hsa-mir-155	-0.43786
POU2F1_5451	hsa-mir-365-1	-0.43792
ZIC2_7546	hsa-mir-133b	-0.43945
MAFF_23764	hsa-mir-18b	-0.44132
STAT3_6774	hsa-mir-365-2	-0.44288
STAT3_6774	hsa-mir-365-1	-0.44288
TFAP2A_7020	hsa-mir-542	-0.44394
SP2_6668	hsa-mir-365-2	-0.44461
E2F4_1874	hsa-mir-210	-0.44517
GATA1_2623	hsa-mir-9-2	-0.44695
RFXAP_5994	hsa-mir-29a	-0.44772
TFAP2B_7021	hsa-mir-137	-0.44799
PAX8_7849	hsa-mir-132	-0.44804
MYB_4602	hsa-mir-27a	-0.44847
ERG_2078	hsa-mir-23a	-0.44853
MAFK_7975	hsa-mir-365-1	-0.45081
FOSB_2354	hsa-mir-365-1	-0.45173
FOS_2353	hsa-mir-27a	-0.45223
ATF5_22809	hsa-mir-21	-0.45226
PAX6_5080	hsa-mir-21	-0.45291
FOXA3_3171	hsa-mir-155	-0.45474
EGR3_1960	hsa-mir-23a	-0.45487
TCF3_6929	hsa-mir-27a	-0.45592
MZF1_7593	hsa-mir-20b	-0.45598
POU2F1_5451	hsa-mir-542	-0.45709
RAX_30062	hsa-mir-20b	-0.45797
POU3F2_5454	hsa-mir-146a	-0.45894
SREBF1_6720	hsa-mir-18b	-0.45994
AIRE_326	hsa-mir-21	-0.46359
MAX_4149	hsa-mir-146a	-0.46396
MAFK_7975	hsa-mir-155	-0.46611
ZBTB16_7704	hsa-mir-542	-0.4669
NR1I2_8856	hsa-mir-27a	-0.46746
NFKB1_4790	hsa-mir-133b	-0.46777
MZF1_7593	hsa-mir-345	-0.46911
CREM_1390	hsa-mir-503	-0.46981
TLX2_3196	hsa-mir-23a	-0.47022
SMAD6_4091	hsa-mir-181a-1	-0.47217
SOX21_11166	hsa-mir-23a	-0.4723
POU3F2_5454	hsa-mir-133b	-0.47394
TBX5_6910	hsa-mir-22	-0.47459
RFX3_5991	hsa-mir-29b-1	-0.47513
TFCP2_7024	hsa-mir-503	-0.47573
FOSL1_8061	hsa-mir-181a-2	-0.47621
PAX2_5076	hsa-mir-18b	-0.47693
TCF7_6932	hsa-mir-133b	-0.48043
TFDP1_7027	hsa-mir-181a-1	-0.48078
FOXA1_3169	hsa-mir-155	-0.4822
FLI1_2313	hsa-mir-23a	-0.48255
NKX2-1_7080	hsa-mir-503	-0.48333
RFX4_5992	hsa-mir-365-1	-0.48556
SMAD5_4090	hsa-mir-503	-0.4868
FOSB_2354	hsa-mir-155	-0.48694
POU2F1_5451	hsa-mir-146a	-0.48831
RFX5_5993	hsa-mir-9-2	-0.48987
POU2F1_5451	hsa-mir-23a	-0.48989
RFX1_5989	hsa-mir-23a	-0.49339
TCF3_6929	hsa-mir-146a	-0.49524
SMAD1_4086	hsa-mir-27a	-0.49691
E2F1_1869	hsa-mir-345	-0.49836
GATA2_2624	hsa-mir-365-2	-0.4989
STAT5B_6777	hsa-mir-365-2	-0.49915
STAT5B_6777	hsa-mir-365-1	-0.49915
RFX1_5989	hsa-mir-424	-0.49926
CEBPE_1053	hsa-mir-146a	-0.49958
TLX2_3196	hsa-mir-29a	-0.50033
POU2F1_5451	hsa-mir-29a	-0.50089
NKX2-1_7080	hsa-mir-21	-0.50212
SOX10_6663	hsa-mir-365-2	-0.5056
GATA2_2624	hsa-mir-155	-0.5057
FOXA1_3169	hsa-mir-29a	-0.50676
NFATC4_4776	hsa-mir-18b	-0.50877
SOX15_6665	hsa-mir-21	-0.50916
TFAP2A_7020	hsa-mir-137	-0.50969
BHLHB2_8553	hsa-mir-181a-2	-0.51032
NFE2_4778	hsa-mir-24-2	-0.51127
MXI1_4601	hsa-mir-146a	-0.51144
TFAP2C_7022	hsa-mir-503	-0.51233
RFX4_5992	hsa-mir-542	-0.51277
FOXA3_3171	hsa-mir-29a	-0.5136
CEBPA_1050	hsa-mir-424	-0.51566
TFAP2A_7020	hsa-mir-22	-0.51639
TCF3_6929	hsa-mir-24-2	-0.51665
TLX2_3196	hsa-mir-181a-2	-0.5169
STAT5B_6777	hsa-mir-155	-0.51734
SMAD7_4092	hsa-mir-181a-1	-0.51803
CEBPE_1053	hsa-mir-365-2	-0.51962
TEAD1_7003	hsa-mir-365-2	-0.51974
TEAD1_7003	hsa-mir-365-1	-0.51974
ZBTB16_7704	hsa-mir-424	-0.51995
MAFF_23764	hsa-mir-132	-0.52069
SMAD6_4091	hsa-mir-542	-0.52086
RFX4_5992	hsa-mir-29a	-0.52118
TLX2_3196	hsa-mir-542	-0.5219
SMAD6_4091	hsa-mir-23a	-0.52197
ATF6_22926	hsa-mir-21	-0.52208
REST_5978	hsa-mir-503	-0.5229
EGR4_1961	hsa-mir-24-2	-0.5236
EGR4_1961	hsa-mir-365-2	-0.52419
SOX8_30812	hsa-mir-21	-0.52471
AHR_196	hsa-mir-21	-0.5253
FOXO3_2309	hsa-mir-23a	-0.52571
FOXD1_2297	hsa-mir-29a	-0.52625
FOS_2353	hsa-mir-21	-0.52681
HAND1_9421	hsa-mir-146a	-0.52802
SOX21_11166	hsa-mir-21	-0.53021
FOXF2_2295	hsa-mir-23a	-0.53084
MZF1_7593	hsa-mir-9-2	-0.53122
FOXO1_2308	hsa-mir-29b-1	-0.5317
JUND_3727	hsa-mir-20b	-0.5318
FOXA1_3169	hsa-mir-146a	-0.532
RFX4_5992	hsa-mir-23a	-0.53213
SMAD5_4090	hsa-mir-181a-1	-0.53448
JUND_3727	hsa-mir-18b	-0.53522
MAX_4149	hsa-mir-365-2	-0.53562
TFAP2B_7021	hsa-mir-22	-0.53666
TLX2_3196	hsa-mir-146a	-0.53706
MYF6_4618	hsa-mir-146a	-0.53766
POU2F1_5451	hsa-mir-24-2	-0.53848
NR2F2_7026	hsa-mir-29b-1	-0.53895
ETV7_51513	hsa-mir-132	-0.5397
NR3C1_2908	hsa-mir-9-2	-0.54184
CEBPA_1050	hsa-mir-542	-0.54219
ATF4_468	hsa-mir-181a-1	-0.54236
MYOD1_4654	hsa-mir-146a	-0.54246
USF1_7391	hsa-mir-18b	-0.543
SMAD6_4091	hsa-mir-365-1	-0.54306
NR1I2_8856	hsa-mir-23a	-0.54396
ATF6_22926	hsa-mir-29b-1	-0.54447
ERG_2078	hsa-mir-24-2	-0.5456
IRF9_10379	hsa-mir-365-1	-0.54583
NR1I2_8856	hsa-mir-542	-0.54638
PDX1_3651	hsa-mir-18b	-0.54676
ATF5_22809	hsa-mir-503	-0.54777
FOXO3_2309	hsa-mir-542	-0.54789
E2F3_1871	hsa-mir-21	-0.54845
STAT6_6778	hsa-mir-9-2	-0.54985
TFAP2B_7021	hsa-mir-542	-0.54994
ARNT_405	hsa-mir-365-2	-0.55253
ARNT_405	hsa-mir-365-1	-0.55253
GATA1_2623	hsa-mir-20b	-0.55267
MXD1_4084	hsa-mir-146a	-0.55281
TCF3_6929	hsa-mir-424	-0.55314
CREM_1390	hsa-mir-29b-1	-0.55343
TFAP2B_7021	hsa-mir-24-1	-0.55406
NFE2_4778	hsa-mir-21	-0.55431
FOXD1_2297	hsa-mir-29b-1	-0.5566
TFAP2C_7022	hsa-mir-365-2	-0.55692
TFAP2C_7022	hsa-mir-365-1	-0.55692
GATA6_2627	hsa-mir-20b	-0.55694
POU2F1_5451	hsa-mir-424	-0.55731
PDX1_3651	hsa-mir-20b	-0.55844
GATA2_2624	hsa-mir-146a	-0.55954
USF1_7391	hsa-mir-132	-0.55995
SPIB_6689	hsa-mir-27a	-0.56041
MEF2A_4205	hsa-mir-132	-0.56069
JUNB_3726	hsa-mir-132	-0.56092
TFAP2A_7020	hsa-mir-155	-0.56292
NR2F2_7026	hsa-mir-29a	-0.56329
CEBPA_1050	hsa-mir-24-2	-0.56451
TLX2_3196	hsa-mir-24-2	-0.56525
MYB_4602	hsa-mir-503	-0.56652
TEAD1_7003	hsa-mir-424	-0.56708
GFI1_2672	hsa-mir-22	-0.56741
ETV7_51513	hsa-mir-425	-0.56763
ZBTB7A_51341	hsa-mir-21	-0.56786
SPIB_6689	hsa-mir-24-2	-0.56831
REL_5966	hsa-mir-133b	-0.5692
FOXO1_2308	hsa-mir-29a	-0.57096
PAX8_7849	hsa-mir-20b	-0.5713
RFX1_5989	hsa-mir-146a	-0.57335
RAX_30062	hsa-mir-18b	-0.5745
TFEB_7942	hsa-mir-132	-0.57485
FOXI1_2299	hsa-mir-21	-0.57571
NR1H4_9971	hsa-mir-345	-0.57595
ASCL1_429	hsa-mir-146a	-0.5777
TAL1_6886	hsa-mir-181a-1	-0.57929
SOX11_6664	hsa-mir-21	-0.57992
CRX_1406	hsa-mir-146a	-0.5817
ATF4_468	hsa-mir-23a	-0.58332
DBP_1628	hsa-mir-345	-0.58478
DDIT3_1649	hsa-mir-503	-0.58495
HES1_3280	hsa-mir-365-1	-0.5852
PAX8_7849	hsa-mir-345	-0.58553
FOXO3_2309	hsa-mir-24-2	-0.58602
FOXO3_2309	hsa-mir-424	-0.58671
TFEB_7942	hsa-mir-18b	-0.58691
HMGA1_3159	hsa-mir-424	-0.58706
TFAP2A_7020	hsa-mir-365-2	-0.58717
TFAP2A_7020	hsa-mir-365-1	-0.58717
EGR3_1960	hsa-mir-24-2	-0.58747
SP4_6671	hsa-mir-542	-0.58909
MYC_4609	hsa-mir-503	-0.58985
SP2_6668	hsa-mir-503	-0.59011
SMAD5_4090	hsa-mir-542	-0.59071
MYF5_4617	hsa-mir-146a	-0.5921
FOXO1_2308	hsa-mir-424	-0.59467
PAX3_5077	hsa-mir-503	-0.59588
FOSL2_2355	hsa-mir-21	-0.59675
ATF2_1386	hsa-mir-503	-0.59675
PAX5_5079	hsa-mir-21	-0.59747
FOXO3_2309	hsa-mir-503	-0.59815
NR1I2_8856	hsa-mir-365-2	-0.60019
CEBPA_1050	hsa-mir-23a	-0.60087
MYB_4602	hsa-mir-181a-1	-0.60235
RFX1_5989	hsa-mir-542	-0.60238
SOX14_8403	hsa-mir-21	-0.60305
HMGA1_3159	hsa-mir-155	-0.60355
EGR3_1960	hsa-mir-365-2	-0.6055
EGR3_1960	hsa-mir-365-1	-0.6055
SREBF1_6720	hsa-mir-221	-0.606
TLX2_3196	hsa-mir-29b-1	-0.60679
TFCP2_7024	hsa-mir-21	-0.60702
E2F1_1869	hsa-mir-20b	-0.60772
SREBF2_6721	hsa-mir-23a	-0.60777
RFX4_5992	hsa-mir-24-2	-0.6083
EGR1_1958	hsa-mir-23a	-0.60833
ZBTB16_7704	hsa-mir-29a	-0.60926
ZBTB7A_51341	hsa-mir-503	-0.61106
NFE2_4778	hsa-mir-27a	-0.61201
TEAD1_7003	hsa-mir-542	-0.61217
SMAD6_4091	hsa-mir-424	-0.61236
SMAD5_4090	hsa-mir-365-1	-0.61267
PAX5_5079	hsa-mir-181a-1	-0.61298
NFATC2_4773	hsa-mir-20b	-0.61416
CREM_1390	hsa-mir-24-1	-0.61477
RFX4_5992	hsa-mir-29b-1	-0.61549
SP4_6671	hsa-mir-24-2	-0.61653
IRF8_3394	hsa-mir-365-1	-0.61795
RFX1_5989	hsa-mir-29a	-0.62019
PAX5_5079	hsa-mir-503	-0.62122
MYB_4602	hsa-mir-542	-0.62126
SOX5_6660	hsa-mir-21	-0.62166
SOX21_11166	hsa-mir-24-2	-0.62186
FOXF2_2295	hsa-mir-542	-0.62248
NR1I2_8856	hsa-mir-424	-0.62318
TLX2_3196	hsa-mir-365-2	-0.62441
TLX2_3196	hsa-mir-365-1	-0.62441
GATA1_2623	hsa-mir-18b	-0.62541
MYB_4602	hsa-mir-21	-0.62553
TCF3_6929	hsa-mir-365-2	-0.62628
TCF3_6929	hsa-mir-365-1	-0.62628
MYB_4602	hsa-mir-365-2	-0.62661
MYB_4602	hsa-mir-365-1	-0.62661
TAL2_6887	hsa-mir-146a	-0.62681
SOX9_6662	hsa-mir-503	-0.62685
ARNT_405	hsa-mir-21	-0.62692
RFX1_5989	hsa-mir-24-2	-0.62698
HMGA1_3159	hsa-mir-365-2	-0.62705
MAFF_23764	hsa-mir-345	-0.62713
ZIC2_7546	hsa-mir-23a	-0.62768
PPARG_5468	hsa-mir-133b	-0.62795
BHLHB2_8553	hsa-mir-146a	-0.62832
POU2F2_5452	hsa-mir-133b	-0.62967
MAFF_23764	hsa-mir-20b	-0.62984
POU4F1_5457	hsa-mir-146a	-0.62987
CREM_1390	hsa-mir-21	-0.63034
ETS1_2113	hsa-mir-345	-0.63211
SMAD2_4087	hsa-mir-181a-1	-0.63237
SOX9_6662	hsa-mir-21	-0.63277
FOXA3_3171	hsa-mir-146a	-0.6328
FOXJ1_2302	hsa-mir-21	-0.63347
SOX15_6665	hsa-mir-23a	-0.63356
MYB_4602	hsa-mir-23a	-0.63361
ATF5_22809	hsa-mir-24-1	-0.6353
MYB_4602	hsa-mir-146a	-0.63626
ETS2_2114	hsa-mir-222	-0.63672
FOSB_2354	hsa-mir-21	-0.63674
SMAD6_4091	hsa-mir-24-2	-0.6379
OTX1_5013	hsa-mir-503	-0.63885
PAX3_5077	hsa-mir-542	-0.63887
TCF3_6929	hsa-mir-29b-1	-0.63939
E2F1_1869	hsa-mir-19a	-0.6406
ATF5_22809	hsa-mir-29b-1	-0.64074
HNF1A_6927	hsa-mir-133b	-0.64087
GABPA_2551	hsa-mir-21	-0.64345
E2F1_1869	hsa-mir-18b	-0.64357
ATF1_466	hsa-mir-29b-1	-0.6458
ATF6_22926	hsa-mir-29a	-0.64625
RFX3_5991	hsa-mir-365-1	-0.64704
NR2F2_7026	hsa-mir-155	-0.64856
HMGA1_3159	hsa-mir-542	-0.65004
FOXO1_2308	hsa-mir-365-1	-0.65011
MYB_4602	hsa-mir-424	-0.65238
IRF7_3665	hsa-mir-29b-1	-0.65278
USF1_7391	hsa-mir-20b	-0.65289
SP1_6667	hsa-mir-424	-0.65291
ZBTB16_7704	hsa-mir-29b-1	-0.65339
EP300_2033	hsa-mir-503	-0.65349
MEF2A_4205	hsa-mir-9-2	-0.65363
POU2F1_5451	hsa-mir-503	-0.65565
CREM_1390	hsa-mir-29a	-0.65592
SMAD7_4092	hsa-mir-542	-0.65679
TCF3_6929	hsa-mir-29a	-0.65747
SOX9_6662	hsa-mir-542	-0.65787
SPIB_6689	hsa-mir-365-1	-0.65808
FOXO3_2309	hsa-mir-365-1	-0.6583
NR2F2_7026	hsa-mir-365-2	-0.65906
SMAD5_4090	hsa-mir-424	-0.65983
ZIC2_7546	hsa-mir-222	-0.6616
FOSL1_8061	hsa-mir-365-2	-0.66209
FOSL1_8061	hsa-mir-365-1	-0.66209
HNF1A_6927	hsa-mir-424	-0.6621
RFXAP_5994	hsa-mir-424	-0.6631
CREM_1390	hsa-mir-542	-0.66334
BRCA1_672	hsa-mir-146a	-0.66353
PAX8_7849	hsa-mir-9-2	-0.66778
SMAD4_4089	hsa-mir-181a-1	-0.66808
CDX1_1044	hsa-mir-542	-0.66843
TEAD1_7003	hsa-mir-146a	-0.66846
ATF5_22809	hsa-mir-542	-0.67011
ATF5_22809	hsa-mir-424	-0.67052
ATF2_1386	hsa-mir-29b-1	-0.67133
IRF7_3665	hsa-mir-29a	-0.67274
NFATC3_4775	hsa-mir-365-2	-0.67359
PAX6_5080	hsa-mir-424	-0.67368
USF1_7391	hsa-mir-345	-0.67412
NR1I2_8856	hsa-mir-24-2	-0.67448
E2F1_1869	hsa-mir-17	-0.67521
CDX1_1044	hsa-mir-365-1	-0.67686
E2F1_1869	hsa-mir-18a	-0.67805
PDX1_3651	hsa-mir-9-2	-0.67951
AR_367	hsa-mir-21	-0.68104
SOX9_6662	hsa-mir-424	-0.6811
RFXAP_5994	hsa-mir-542	-0.68204
ATF6_22926	hsa-mir-24-1	-0.68293
CREB1_1385	hsa-mir-503	-0.68297
SMAD6_4091	hsa-mir-503	-0.68393
TFEB_7942	hsa-mir-20b	-0.68525
NFE2L2_4780	hsa-mir-503	-0.68554
VDR_7421	hsa-mir-21	-0.68555
RFX1_5989	hsa-mir-365-2	-0.68578
RFX1_5989	hsa-mir-365-1	-0.68578
ARNT_405	hsa-mir-503	-0.68843
TCF7_6932	hsa-mir-146a	-0.68849
TFDP1_7027	hsa-mir-542	-0.68919
ATF4_468	hsa-mir-22	-0.6898
FOXO1_2308	hsa-mir-542	-0.69039
SP1_6667	hsa-mir-365-2	-0.69095
SP1_6667	hsa-mir-365-1	-0.69095
ZBTB16_7704	hsa-mir-503	-0.69109
ATF5_22809	hsa-mir-22	-0.69146
TBP_6908	hsa-mir-503	-0.69168
ETS2_2114	hsa-mir-23a	-0.69254
HMGA1_3159	hsa-mir-146a	-0.69265
ZIC2_7546	hsa-mir-542	-0.69588
ATF6_22926	hsa-mir-365-1	-0.69603
ATF5_22809	hsa-mir-29a	-0.69668
NR1H4_9971	hsa-mir-132	-0.69717
PAX3_5077	hsa-mir-365-2	-0.69768
PAX3_5077	hsa-mir-365-1	-0.69768
RFX3_5991	hsa-mir-29a	-0.69802
SP4_6671	hsa-mir-424	-0.69815
CREM_1390	hsa-mir-22	-0.69826
ATF4_468	hsa-mir-21	-0.69835
ALX1_8092	hsa-mir-137	-0.69855
HMGA1_3159	hsa-mir-133b	-0.69893
STAT1_6772	hsa-mir-155	-0.69986
ZIC2_7546	hsa-mir-22	-0.70096
RUNX1_861	hsa-mir-503	-0.70188
PAX5_5079	hsa-mir-24-1	-0.70255
JUND_3727	hsa-mir-132	-0.70304
MAFG_4097	hsa-mir-155	-0.70323
TBX5_6910	hsa-mir-133b	-0.70413
TCF7_6932	hsa-mir-365-2	-0.70471
TCF7_6932	hsa-mir-365-1	-0.70471
NR1I2_8856	hsa-mir-503	-0.7053
PAX6_5080	hsa-mir-29b-1	-0.70661
STAT1_6772	hsa-mir-365-2	-0.70728
STAT1_6772	hsa-mir-365-1	-0.70728
TCF7_6932	hsa-mir-21	-0.70759
NFYB_4801	hsa-mir-503	-0.70809
CREM_1390	hsa-mir-365-1	-0.70815
PAX6_5080	hsa-mir-542	-0.7084
ATF1_466	hsa-mir-29a	-0.70869
SREBF2_6721	hsa-mir-542	-0.70917
FOSL1_8061	hsa-mir-155	-0.71079
PAX6_5080	hsa-mir-29a	-0.71165
CREM_1390	hsa-mir-424	-0.71391
RFX1_5989	hsa-mir-29b-1	-0.71575
FOXF2_2295	hsa-mir-24-2	-0.71748
SMAD2_4087	hsa-mir-23a	-0.71896
E2F1_1869	hsa-mir-595	-0.71977
SMAD2_4087	hsa-mir-503	-0.72115
GABPB1_2553	hsa-mir-21	-0.72146
ATF4_468	hsa-mir-542	-0.72179
MYC_4609	hsa-mir-542	-0.72286
EGR1_1958	hsa-mir-24-2	-0.72302
NFYA_4800	hsa-mir-22	-0.7236
EGR1_1958	hsa-mir-365-2	-0.72414
RUNX2_860	hsa-mir-29b-1	-0.72562
PAX5_5079	hsa-mir-542	-0.72603
PAX5_5079	hsa-mir-29b-1	-0.72626
FOXF2_2295	hsa-mir-424	-0.72713
MEIS1_4211	hsa-mir-9-2	-0.72753
SMAD2_4087	hsa-mir-542	-0.72781
BPTF_2186	hsa-mir-424	-0.72827
BPTF_2186	hsa-mir-29b-1	-0.72883
SMAD7_4092	hsa-mir-424	-0.72983
ATF6_22926	hsa-mir-542	-0.73311
USF1_7391	hsa-mir-9-2	-0.73329
FOSL1_8061	hsa-mir-21	-0.73332
TCF7_6932	hsa-mir-155	-0.73376
PAX5_5079	hsa-mir-424	-0.73488
FOXO1_2308	hsa-mir-133b	-0.73558
E2F3_1871	hsa-mir-365-2	-0.73602
SP1_6667	hsa-mir-137	-0.73632
POU4F1_5457	hsa-mir-155	-0.73704
TFDP1_7027	hsa-mir-24-1	-0.73757
ATF4_468	hsa-mir-365-1	-0.7384
FOXC1_2296	hsa-mir-20b	-0.73898
ATF6_22926	hsa-mir-424	-0.73898
GABPB1_2553	hsa-mir-155	-0.73911
VDR_7421	hsa-mir-24-1	-0.73991
HNF1A_6927	hsa-mir-542	-0.74017
NFKB1_4790	hsa-mir-365-1	-0.74021
MYC_4609	hsa-mir-424	-0.74084
ERG_2078	hsa-mir-365-2	-0.74104
ERG_2078	hsa-mir-365-1	-0.74104
RXRA_6256	hsa-mir-132	-0.74108
FOXA2_3170	hsa-mir-21	-0.74113
NFYA_4800	hsa-mir-542	-0.74145
ERG_2078	hsa-mir-155	-0.74152
FOXD1_2297	hsa-mir-503	-0.74161
PAX6_5080	hsa-mir-155	-0.7417
POU2F1_5451	hsa-mir-21	-0.74223
NKX6-2_84504	hsa-mir-503	-0.7428
CDX1_1044	hsa-mir-503	-0.74291
MYC_4609	hsa-mir-146a	-0.74333
SMAD7_4092	hsa-mir-365-1	-0.74387
ATF1_466	hsa-mir-365-1	-0.74404
ATF5_22809	hsa-mir-365-1	-0.74417
CBFB_865	hsa-mir-29b-1	-0.74435
SP3_6670	hsa-mir-503	-0.74444
E2F3_1871	hsa-mir-155	-0.74499
HNF1A_6927	hsa-mir-365-2	-0.74656
HNF1A_6927	hsa-mir-365-1	-0.74656
SREBF2_6721	hsa-mir-424	-0.74708
ELF1_1997	hsa-mir-21	-0.74915
MAFG_4097	hsa-mir-365-1	-0.74917
CREB1_1385	hsa-mir-21	-0.74948
GABPB1_2553	hsa-mir-365-1	-0.74955
ATF4_468	hsa-mir-24-2	-0.74991
ATF4_468	hsa-mir-24-1	-0.74991
GATA3_2625	hsa-mir-146a	-0.75003
BPTF_2186	hsa-mir-29a	-0.75014
TBP_6908	hsa-mir-21	-0.7504
CEBPD_1052	hsa-mir-542	-0.75103
ZBTB7A_51341	hsa-mir-542	-0.7512
VDR_7421	hsa-mir-542	-0.7515
SP1_6667	hsa-mir-542	-0.7519
ATF1_466	hsa-mir-424	-0.75243
ZIC2_7546	hsa-mir-146a	-0.75444
SMAD7_4092	hsa-mir-503	-0.75465
BACH1_571	hsa-mir-155	-0.75611
ATF6_22926	hsa-mir-22	-0.75645
ZIC2_7546	hsa-mir-24-2	-0.75727
PAX5_5079	hsa-mir-22	-0.75802
MYB_4602	hsa-mir-24-2	-0.75806
IRF7_3665	hsa-mir-365-1	-0.7583
YY1_7528	hsa-mir-503	-0.7584
SMAD2_4087	hsa-mir-24-2	-0.75927
TAL1_6886	hsa-mir-22	-0.75938
AHR_196	hsa-mir-365-2	-0.76068
AHR_196	hsa-mir-365-1	-0.76068
RUNX2_860	hsa-mir-29a	-0.76095
TFDP1_7027	hsa-mir-660	-0.7611
ZIC2_7546	hsa-mir-424	-0.76147
MYC_4609	hsa-mir-365-2	-0.7617
BRCA1_672	hsa-mir-365-2	-0.76179
PAX3_5077	hsa-mir-424	-0.76221
VDR_7421	hsa-mir-503	-0.76392
SP4_6671	hsa-mir-365-2	-0.764
E2F3_1871	hsa-mir-24-1	-0.76408
ZBTB7A_51341	hsa-mir-424	-0.76666
FOXF2_2295	hsa-mir-29b-1	-0.76784
PPARA_5465	hsa-mir-365-2	-0.76901
ELK3_2004	hsa-mir-365-1	-0.76952
PATZ1_23598	hsa-mir-155	-0.77141
GATA3_2625	hsa-mir-365-2	-0.77346
CDX1_1044	hsa-mir-424	-0.77352
GABPA_2551	hsa-mir-155	-0.77381
HSF2_3298	hsa-mir-365-2	-0.77428
CUX1_1523	hsa-mir-18b	-0.77431
TFAP4_7023	hsa-mir-210	-0.77438
BACH1_571	hsa-mir-365-1	-0.77546
ATF4_468	hsa-mir-424	-0.77573
SOX15_6665	hsa-mir-24-2	-0.77614
RXRA_6256	hsa-mir-18b	-0.77628
NFATC1_4772	hsa-mir-18b	-0.77832
MAF_4094	hsa-mir-18b	-0.77859
SREBF2_6721	hsa-mir-503	-0.78244
PAX6_5080	hsa-mir-146a	-0.78271
HAND2_9464	hsa-mir-132	-0.78271
ATF2_1386	hsa-mir-21	-0.78295
FOXA1_3169	hsa-mir-21	-0.78423
TFDP1_7027	hsa-mir-424	-0.78426
NFE2L2_4780	hsa-mir-21	-0.78426
ATF4_468	hsa-mir-29b-1	-0.78457
PAX6_5080	hsa-mir-365-2	-0.78571
PAX6_5080	hsa-mir-365-1	-0.78571
LEF1_51176	hsa-mir-18b	-0.786
ATF1_466	hsa-mir-24-1	-0.78662
CEBPD_1052	hsa-mir-146a	-0.78705
E2F3_1871	hsa-mir-660	-0.78738
ELK4_2005	hsa-mir-155	-0.78892
SMAD4_4089	hsa-mir-21	-0.78909
RXRA_6256	hsa-mir-425	-0.79089
ELK4_2005	hsa-mir-365-2	-0.7916
ELK4_2005	hsa-mir-365-1	-0.7916
ATF4_468	hsa-mir-29a	-0.79325
SREBF2_6721	hsa-mir-24-2	-0.7933
GABPA_2551	hsa-mir-365-1	-0.79688
SMAD4_4089	hsa-mir-503	-0.79781
SP1_6667	hsa-mir-133b	-0.79852
PAX5_5079	hsa-mir-146a	-0.79859
POU2F2_5452	hsa-mir-155	-0.79874
ZBTB7A_51341	hsa-mir-365-2	-0.79943
ZBTB7A_51341	hsa-mir-365-1	-0.79943
CEBPD_1052	hsa-mir-424	-0.79974
PAX5_5079	hsa-mir-29a	-0.80017
ELF1_1997	hsa-mir-133b	-0.80056
E2F3_1871	hsa-mir-542	-0.80137
VDR_7421	hsa-mir-424	-0.80198
TAL1_6886	hsa-mir-29b-1	-0.80304
TFAP4_7023	hsa-mir-20b	-0.8033
SREBF1_6720	hsa-mir-222	-0.80627
POU2F2_5452	hsa-mir-146a	-0.80675
FOXC1_2296	hsa-mir-18b	-0.8068
BRCA1_672	hsa-mir-155	-0.80684
E2F3_1871	hsa-mir-424	-0.80691
TFAP4_7023	hsa-mir-345	-0.80776
FOXF2_2295	hsa-mir-29a	-0.80804
TCF3_6929	hsa-mir-21	-0.80807
EGR2_1959	hsa-mir-365-2	-0.80826
EGR2_1959	hsa-mir-365-1	-0.80826
RXRA_6256	hsa-mir-9-2	-0.80887
CREB1_1385	hsa-mir-29b-1	-0.80948
SMAD4_4089	hsa-mir-542	-0.81085
ATF2_1386	hsa-mir-365-2	-0.8116
ATF2_1386	hsa-mir-365-1	-0.8116
ETS2_2114	hsa-mir-221	-0.81182
TFAP4_7023	hsa-mir-18b	-0.8119
DDIT3_1649	hsa-mir-424	-0.81323
RXRA_6256	hsa-mir-20b	-0.81381
ATF2_1386	hsa-mir-29a	-0.81435
NFATC1_4772	hsa-mir-20b	-0.81462
FOXA3_3171	hsa-mir-21	-0.8148
ETS2_2114	hsa-mir-146a	-0.81488
ELF1_1997	hsa-mir-29b-1	-0.81555
STAT4_6775	hsa-mir-365-2	-0.81615
STAT4_6775	hsa-mir-365-1	-0.81615
RUNX2_860	hsa-mir-365-1	-0.81623
ATF1_466	hsa-mir-542	-0.81702
BPTF_2186	hsa-mir-365-2	-0.81716
BPTF_2186	hsa-mir-365-1	-0.81716
TCF7L2_6934	hsa-mir-18b	-0.81752
SMAD2_4087	hsa-mir-365-1	-0.81752
TAL1_6886	hsa-mir-146a	-0.81865
BPTF_2186	hsa-mir-542	-0.81912
ZIC2_7546	hsa-mir-365-2	-0.81969
ZIC2_7546	hsa-mir-365-1	-0.81969
EP300_2033	hsa-mir-542	-0.82024
TCF7L2_6934	hsa-mir-20b	-0.82057
SOX3_6658	hsa-mir-21	-0.82087
E2F3_1871	hsa-mir-181a-1	-0.82098
ZIC2_7546	hsa-mir-221	-0.82278
RXRA_6256	hsa-mir-345	-0.82283
SMAD2_4087	hsa-mir-424	-0.82381
TBP_6908	hsa-mir-542	-0.82383
MEIS1_4211	hsa-mir-20b	-0.82505
RFX3_5991	hsa-mir-542	-0.82571
ETS2_2114	hsa-mir-24-2	-0.82913
TFCP2_7024	hsa-mir-424	-0.8294
TFCP2_7024	hsa-mir-542	-0.83025
NR5A1_2516	hsa-mir-29b-1	-0.83152
CBFB_865	hsa-mir-29a	-0.8321
CREB1_1385	hsa-mir-181a-2	-0.83457
PAX5_5079	hsa-mir-365-2	-0.83461
PAX5_5079	hsa-mir-365-1	-0.83461
SP3_6670	hsa-mir-24-1	-0.83495
CEBPD_1052	hsa-mir-503	-0.83582
NFYB_4801	hsa-mir-542	-0.83685
RUNX3_864	hsa-mir-18b	-0.83721
DDIT3_1649	hsa-mir-542	-0.8377
CEBPD_1052	hsa-mir-365-2	-0.83849
CEBPD_1052	hsa-mir-365-1	-0.83849
CBFB_865	hsa-mir-365-1	-0.83864
STAT4_6775	hsa-mir-155	-0.83927
VDR_7421	hsa-mir-365-2	-0.84001
VDR_7421	hsa-mir-365-1	-0.84001
ATF1_466	hsa-mir-22	-0.84072
ZIC2_7546	hsa-mir-503	-0.84141
NFYA_4800	hsa-mir-424	-0.84146
ATF4_468	hsa-mir-503	-0.84164
TFCP2_7024	hsa-mir-365-2	-0.84267
TFCP2_7024	hsa-mir-365-1	-0.84267
EP300_2033	hsa-mir-424	-0.8437
TFDP1_7027	hsa-mir-365-2	-0.84451
ATF2_1386	hsa-mir-133b	-0.84483
EP300_2033	hsa-mir-365-2	-0.84588
EP300_2033	hsa-mir-365-1	-0.84588
ELF1_1997	hsa-mir-365-2	-0.84737
ELF1_1997	hsa-mir-365-1	-0.84737
VDR_7421	hsa-mir-155	-0.84747
REL_5966	hsa-mir-365-2	-0.84881
REL_5966	hsa-mir-365-1	-0.84881
YY1_7528	hsa-mir-21	-0.8506
ETS2_2114	hsa-mir-365-2	-0.85237
ETS2_2114	hsa-mir-365-1	-0.85237
CEBPD_1052	hsa-mir-29b-1	-0.85327
CEBPB_1051	hsa-mir-18b	-0.85396
YY1_7528	hsa-mir-542	-0.8557
CUX1_1523	hsa-mir-20b	-0.85921
TBP_6908	hsa-mir-424	-0.86211
LEF1_51176	hsa-mir-9-2	-0.8625
NFYB_4801	hsa-mir-22	-0.86452
BACH1_571	hsa-mir-181a-2	-0.86516
FOXD3_27022	hsa-mir-20b	-0.86531
NFYB_4801	hsa-mir-424	-0.86579
ATF2_1386	hsa-mir-24-1	-0.86682
SMAD4_4089	hsa-mir-424	-0.8674
RUNX1_861	hsa-mir-23a	-0.86956
TAL1_6886	hsa-mir-29a	-0.86957
ATF2_1386	hsa-mir-22	-0.86969
SP3_6670	hsa-mir-542	-0.87011
ZIC2_7546	hsa-mir-155	-0.87156
ATF2_1386	hsa-mir-542	-0.87371
RFX3_5991	hsa-mir-424	-0.87443
NFE2L2_4780	hsa-mir-542	-0.87469
NR5A1_2516	hsa-mir-29a	-0.87568
NFE2L2_4780	hsa-mir-365-2	-0.87645
NFE2L2_4780	hsa-mir-365-1	-0.87645
REST_5978	hsa-mir-542	-0.8768
NFE2L2_4780	hsa-mir-155	-0.87686
TFDP1_7027	hsa-mir-21	-0.87715
NFE2L1_4779	hsa-mir-18b	-0.87777
SP3_6670	hsa-mir-155	-0.87802
NFYA_4800	hsa-mir-503	-0.87863
TAL1_6886	hsa-mir-365-2	-0.88129
TAL1_6886	hsa-mir-365-1	-0.88129
RUNX1_861	hsa-mir-29b-1	-0.88243
REST_5978	hsa-mir-424	-0.88278
E2F1_1869	hsa-mir-132	-0.88701
CEBPD_1052	hsa-mir-29a	-0.88748
LEF1_51176	hsa-mir-20b	-0.8892
TFDP1_7027	hsa-mir-155	-0.88995
FOXD3_27022	hsa-mir-18b	-0.89015
FOXF2_2295	hsa-mir-21	-0.89118
DDIT3_1649	hsa-mir-365-2	-0.89231
NFE2L1_4779	hsa-mir-132	-0.89295
SMAD4_4089	hsa-mir-365-2	-0.89328
SMAD4_4089	hsa-mir-365-1	-0.89328
ELF1_1997	hsa-mir-29a	-0.89369
PAX3_5077	hsa-mir-21	-0.894
NFE2L1_4779	hsa-mir-20b	-0.89481
CEBPB_1051	hsa-mir-20b	-0.89512
BRCA1_672	hsa-mir-21	-0.89529
TCF4_6925	hsa-mir-18b	-0.89557
CREB1_1385	hsa-mir-24-1	-0.89646
ELK1_2002	hsa-mir-132	-0.89809
CUX1_1523	hsa-mir-9-2	-0.89814
SP3_6670	hsa-mir-365-2	-0.89884
SP3_6670	hsa-mir-365-1	-0.89884
ELF1_1997	hsa-mir-23a	-0.90254
ETS2_2114	hsa-mir-155	-0.90353
TFCP2_7024	hsa-mir-146a	-0.90433
TCF4_6925	hsa-mir-20b	-0.90557
FOXF2_2295	hsa-mir-503	-0.90606
CREB1_1385	hsa-mir-542	-0.90632
CREB1_1385	hsa-mir-365-2	-0.9067
CREB1_1385	hsa-mir-365-1	-0.9067
TBP_6908	hsa-mir-365-1	-0.90752
CEBPB_1051	hsa-mir-106b	-0.9079
HOXA4_3201	hsa-mir-9-2	-0.9084
YY1_7528	hsa-mir-365-1	-0.90903
USF2_7392	hsa-mir-18b	-0.90986
CEBPG_1054	hsa-mir-365-2	-0.91015
HOXA4_3201	hsa-mir-18b	-0.91046
RUNX1_861	hsa-mir-542	-0.91161
TCF4_6925	hsa-mir-132	-0.91227
CDX1_1044	hsa-mir-21	-0.91331
ELF1_1997	hsa-mir-146a	-0.91379
CREB1_1385	hsa-mir-155	-0.91425
HOXA9_3205	hsa-mir-365-2	-0.91443
NFE2L2_4780	hsa-mir-424	-0.91591
BACH2_60468	hsa-mir-18b	-0.91667
CREB1_1385	hsa-mir-29a	-0.91685
TBP_6908	hsa-mir-155	-0.91733
YY1_7528	hsa-mir-424	-0.9177
ATF2_1386	hsa-mir-424	-0.91812
RUNX3_864	hsa-mir-20b	-0.91889
RUNX1_861	hsa-mir-424	-0.91983
CEBPB_1051	hsa-mir-345	-0.91983
RUNX1_861	hsa-mir-24-2	-0.92011
CREB1_1385	hsa-mir-22	-0.92055
GCM1_8521	hsa-mir-132	-0.92079
TCF3_6929	hsa-mir-503	-0.92114
SP4_6671	hsa-mir-503	-0.92161
MAF_4094	hsa-mir-132	-0.92209
TCF4_6925	hsa-mir-345	-0.92214
MEIS1_4211	hsa-mir-18b	-0.92239
TCF4_6925	hsa-mir-9-2	-0.92271
TCF4_6925	hsa-mir-9-1	-0.92271
HMGA2_8091	hsa-mir-9-2	-0.92477
HOXA4_3201	hsa-mir-106b	-0.92612
CEBPB_1051	hsa-mir-9-2	-0.92735
CREB1_1385	hsa-mir-424	-0.92932
TFDP1_7027	hsa-mir-503	-0.93102
LEF1_51176	hsa-mir-132	-0.9321
YY1_7528	hsa-mir-146a	-0.93319
HOXA4_3201	hsa-mir-20b	-0.9369
ELK1_2002	hsa-mir-345	-0.93749
SP3_6670	hsa-mir-424	-0.9382
RUNX3_864	hsa-mir-345	-0.94112
BHLHB3_79365	hsa-mir-132	-0.9412
ELF1_1997	hsa-mir-24-2	-0.94289
USF2_7392	hsa-mir-132	-0.94512
MAF_4094	hsa-mir-20b	-0.94789
MAF_4094	hsa-mir-345	-0.94906
NFE2L1_4779	hsa-mir-345	-0.95034
ARNT2_9915	hsa-mir-9-3	-0.95483
RUNX1_861	hsa-mir-29a	-0.9576
RUNX1_861	hsa-mir-365-2	-0.96147
RUNX1_861	hsa-mir-365-1	-0.96147
CEBPG_1054	hsa-mir-146a	-0.96424
USF2_7392	hsa-mir-20b	-0.97077
USF2_7392	hsa-mir-9-2	-0.97208
HOXA4_3201	hsa-mir-132	-0.97212
NFE2L1_4779	hsa-mir-9-2	-0.97259
NFE2L1_4779	hsa-mir-9-1	-0.97259
BACH2_60468	hsa-mir-132	-0.98458
BACH2_60468	hsa-mir-20b	-0.98487
USF2_7392	hsa-mir-345	-0.98843
BACH2_60468	hsa-mir-345	-0.99237
