# Supplementary material for: Deciphering the transcriptional circuitry of microRNA genes expressed during human monocytic differentiation
Source: BMC Genomics. 2009 Dec 10;10:595. doi: 10.1186/1471-2164-10-595 (PMC2797535; doi:10.1186/1471-2164-10-595)
Supplement: Additional file 4 — Interpolated expression data for 258 TFs. The file consists of interpolated expression data for 258 TFs that are present in the predicted TF→miRNA associations. Furthermore, the file consists of 194 columns. The first column is the TF identifier (Entrez Gene Id). Column 2-194 contain the interpolated expression values ranging in half an hour steps from 0 to 96 hours. [file 1471-2164-10-595-S4.XLS]

## Sheet: Additional_File_X4
TF	0	0.5	1	1.5	2	2.5	3	3.5	4	4.5	5	5.5	6	6.5	7	7.5	8	8.5	9	9.5	10	10.5	11	11.5	12	12.5	13	13.5	14	14.5	15	15.5	16	16.5	17	17.5	18	18.5	19	19.5	20	20.5	21	21.5	22	22.5	23	23.5	24
9971	0.02	0.22694	0.39	0.5315	0.605	0.56282	0.47	0.37718	0.335	0.32094	0.29	0.25906	0.245	0.24074	0.229	0.21124	0.18901	0.16378	0.13706	0.11038	0.08522	0.0631	0.04553	0.03399	0.03	0.03034	0.03078	0.0313	0.03191	0.03259	0.03332	0.0341	0.03492	0.03576	0.03662	0.0375	0.03836	0.03922	0.04006	0.04086	0.04162	0.04233	0.04298	0.04355	0.04405	0.04445	0.04475	0.04494	0.045
9935	38.23	130.327	334.72	1162.37	2366.53	3366.17	4362.31	5329.5	6242.28	7238.31	8289.88	9123.59	9466	9416.22	9268.62	9042.75	8758.15	8434.35	8090.91	7747.34	7423.21	7138.03	6911.36	6762.74	6711.69	6766.48	6916.53	7153.18	7467.74	7851.54	8295.9	8792.14	9331.59	9905.58	10505.4	11122.4	11747.9	12373.3	12989.7	13588.7	14161.4	14699.3	15193.6	15635.6	16016.8	16328.3	16561.6	16707.9	16758.6
9915	0.01	0.01253	0.02	0.28556	0.94	4.56029	12.2198	21.4794	29.9	38.1394	47.157	54.966	59.58	61.7411	63.5525	65.069	66.3456	67.437	68.3982	69.2839	70.149	71.0483	72.0366	73.1689	74.5	76.0715	77.8765	79.8965	82.1133	84.5084	87.0637	89.7606	92.581	95.5064	98.5185	101.599	104.73	107.892	111.067	114.238	117.386	120.491	123.537	126.504	129.375	132.131	134.753	137.224	139.525
9464	1.51	1.28892	1.145	1.03858	0.97	1.04875	1.23707	1.46311	1.655	1.9461	2.39043	2.79704	2.975	2.94001	2.84269	2.69452	2.50696	2.29148	2.05954	1.82265	1.59224	1.3798	1.1968	1.05472	0.965	0.90604	0.84864	0.79286	0.7388	0.68654	0.63617	0.58777	0.54144	0.49725	0.45529	0.41565	0.3784	0.34365	0.31146	0.28195	0.25516	0.23122	0.21019	0.19215	0.17721	0.16543	0.15691	0.15174	0.15
9421	0.01	0.01	0.01	0.3175	0.625	0.52968	0.32	0.11031	0.015	0.22046	0.6725	1.12453	1.33	1.30423	1.23297	1.12531	0.99037	0.83723	0.675	0.51277	0.35963	0.22469	0.11704	0.04577	0.02	0.02007	0.0203	0.02065	0.02111	0.02168	0.02235	0.02309	0.02389	0.02474	0.02564	0.02656	0.0275	0.02844	0.02936	0.03025	0.03111	0.03191	0.03266	0.03332	0.03389	0.03435	0.0347	0.03492	0.035
8856	49.255	38.7114	33.86	34.3284	34.81	30.0417	20.0361	10.1237	5.635	6.00816	6.83301	7.66761	8.07	8.09546	8.09672	8.07795	8.04336	7.99713	7.94346	7.88654	7.83057	7.77974	7.73824	7.71026	7.7	7.69798	7.6921	7.6826	7.66974	7.65377	7.63496	7.61356	7.58983	7.564	7.53635	7.50712	7.47657	7.44497	7.41255	7.37959	7.34632	7.313	7.27989	7.24726	7.21535	7.18441	7.1547	7.12648	7.1
865	10757.8	10184.2	10124	11467.3	13215.4	15327.4	18682.6	22030.7	24121.2	25304.1	26548.2	27531	27930.2	27656.2	26895.7	25741	24284.3	22618	20834.3	19025.4	17283.8	15701.7	14371.3	13384.9	12834.8	12537	12246.2	11962.8	11687.4	11420.5	11162.6	10914.3	10675.9	10448.1	10231.3	10026	9832.73	9652.04	9484.41	9330.34	9190.33	9064.9	8954.54	8859.78	8781.11	8719.04	8674.07	8646.72	8637.5
864	7408.13	6556.01	6061.36	5920.32	5815.65	5646.92	5462.69	5263.1	5048.28	4746.25	4370.86	4051.06	3915.8	3952.19	4053.84	4209.49	4407.89	4637.79	4887.92	5147.03	5403.86	5647.15	5865.65	6048.1	6183.24	6290.39	6396.26	6500.67	6603.45	6704.43	6803.42	6900.27	6994.79	7086.81	7176.17	7262.67	7346.16	7426.46	7503.38	7576.78	7646.45	7712.25	7773.98	7831.48	7884.57	7933.08	7976.84	8015.68	8049.41
8626	27.99	28.9219	29.055	26.9901	23.705	20.8879	17.6372	14.433	11.755	9.18117	6.45007	4.28268	3.4	3.44546	3.57507	3.77867	4.04611	4.36723	4.73188	5.12989	5.55112	5.98539	6.42257	6.85249	7.265	7.69719	8.18952	8.7368	9.33388	9.9756	10.6568	11.3723	12.117	12.8856	13.6731	14.4743	15.284	16.097	16.9082	17.7124	18.5045	19.2793	20.0316	20.7564	21.4483	22.1023	22.7132	23.2758	23.785
861	9382.91	9096.58	8397.37	6906.88	5884.77	6172.55	6815.23	7481.82	7841.34	7846.61	7733.85	7597.19	7530.72	7526.99	7516.41	7499.85	7478.16	7452.24	7422.94	7391.15	7357.73	7323.55	7289.5	7256.44	7225.23	7184.43	7123.2	7043.37	6946.79	6835.3	6710.73	6574.92	6429.71	6276.94	6118.44	5956.06	5791.63	5626.99	5463.98	5304.43	5150.19	5003.09	4864.97	4737.67	4623.03	4522.88	4439.07	4373.42	4327.79
860	2192.05	2135.5	1958.78	1553.03	1268.66	1247.8	1205.57	1172.51	1179.15	1255.54	1380.45	1507.54	1590.49	1639.47	1694.3	1753.1	1814.01	1875.15	1934.64	1990.63	2041.22	2084.56	2118.77	2141.97	2152.3	2151.64	2143.56	2128.74	2107.82	2081.47	2050.35	2015.13	1976.47	1935.02	1891.45	1846.42	1800.59	1754.63	1709.19	1664.94	1622.54	1582.65	1545.93	1513.04	1484.65	1461.42	1444.01	1433.07	1429.28
8553	6764.7	16377.6	26701.8	46198.6	61374.2	55754.5	43151.5	29949.3	22532	20334.4	18608.8	17465.8	17015.7	16984.1	17015.4	17098.1	17220.7	17371.9	17540.1	17713.8	17881.7	18032.2	18153.9	18235.3	18265	18256.2	18230.8	18190.2	18136	18069.7	17992.6	17906.3	17812.2	17711.9	17606.8	17498.4	17388.1	17277.5	17168	17061.1	16958.3	16861	16770.7	16688.9	16617.2	16556.8	16509.4	16476.5	16459.4
8521	2.185	2.02244	2.22	3.02131	3.625	3.06485	1.8325	0.60015	0.04	0.04	0.04	0.04	0.04	0.04695	0.06647	0.09653	0.13514	0.18028	0.22993	0.28209	0.33474	0.38586	0.43345	0.4755	0.51	0.54463	0.58793	0.63911	0.6974	0.76201	0.83217	0.90709	0.98601	1.06812	1.15267	1.23887	1.32593	1.41309	1.49956	1.58457	1.66732	1.74704	1.82298	1.89432	1.9603	2.02013	2.07305	2.11826	2.155
84504	4.93	3.79893	3.28	3.29258	3.36	4.09362	5.60823	7.10371	7.78	7.44262	6.65615	5.75911	5.09	4.64554	4.20162	3.76548	3.34442	2.94569	2.57654	2.24425	1.95609	1.71932	1.54122	1.42901	1.39	1.39861	1.42345	1.46304	1.51592	1.58061	1.65563	1.7395	1.83075	1.92789	2.02947	2.134	2.24	2.346	2.45053	2.55211	2.64926	2.7405	2.82437	2.89939	2.96408	3.01696	3.05655	3.08139	3.09
84159	12.885	14.0397	14.405	14.0627	14.76	29.4113	62.5269	104.088	144.075	190.175	244.978	290.815	310.02	306.504	296.784	282.101	263.696	242.808	220.68	198.552	177.664	159.259	144.576	134.856	131.34	131.437	131.718	132.165	132.764	133.497	134.349	135.302	136.342	137.451	138.614	139.814	141.035	142.261	143.475	144.661	145.803	146.885	147.89	148.803	149.606	150.284	150.821	151.2	151.405
8403	0.01	0.30196	0.55	0.79555	0.93	0.78782	0.475	0.16219	0.02	0.02703	0.0425	0.05797	0.065	0.06421	0.06204	0.05875	0.05463	0.04995	0.045	0.04004	0.03537	0.03125	0.02796	0.02578	0.025	0.02505	0.02519	0.02543	0.02574	0.02612	0.02656	0.02705	0.0276	0.02816	0.02876	0.02937	0.03	0.03062	0.03124	0.03184	0.03241	0.03295	0.03344	0.03388	0.03426	0.03457	0.03481	0.03495	0.035
8328	0.125	0.17579	0.305	1.10123	1.82	1.79609	1.72349	1.61414	1.48	1.25684	0.95122	0.68124	0.565	0.62162	0.78237	1.03357	1.36157	1.75269	2.19328	2.66965	3.16814	3.67509	4.17683	4.65969	5.11	5.59192	6.17167	6.83875	7.58264	8.3928	9.25873	10.1699	11.1158	12.0858	13.0696	14.0564	15.0359	15.9976	16.9308	17.825	18.6698	19.4546	20.1689	20.8022	21.344	21.7836	22.1107	22.3147	22.385
8092	137.915	79.8076	51.805	53.7699	60.765	64.5126	68.935	74.1436	80.25	91.7458	108.466	123.539	130.09	129.12	126.413	122.274	117.01	110.925	104.326	97.5177	90.8055	84.4951	78.892	74.3018	71.03	68.5263	66.0419	63.5846	61.1622	58.7824	56.4529	54.1815	51.976	49.8441	47.7936	45.8321	43.9676	42.2076	40.56	39.0326	37.633	36.3691	35.2485	34.279	33.4684	32.8245	32.355	32.0675	31.97
8091	0.98	0.64	0.595	1.74118	4.685	43.7292	134.595	248.683	357.395	472.101	602.586	717.867	786.965	820.076	848.307	872.038	891.65	907.527	920.049	929.597	936.554	941.3	944.218	945.689	946.095	945.492	943.756	940.993	937.313	932.822	927.629	921.842	915.567	908.914	901.99	894.903	887.761	880.671	873.742	867.08	860.795	854.994	849.785	845.275	841.573	838.786	837.022	836.389	836.995
8061	1964.25	3726.72	6704.14	14777.8	21176.4	20906.4	20219.3	19299.5	18331.5	16661.6	14136.3	11689.8	10256.7	9671.12	9143.06	8670.17	8250.16	7880.71	7559.51	7284.25	7052.61	6862.3	6710.99	6596.38	6516.16	6453.98	6394.96	6338.99	6285.97	6235.78	6188.31	6143.47	6101.13	6061.19	6023.54	5988.08	5954.69	5923.26	5893.69	5865.87	5839.68	5815.03	5791.79	5769.87	5749.15	5729.53	5710.89	5693.13	5676.14
7975	946.95	1290.68	1886.47	3159.67	4105.9	3931.1	3539.97	3132.43	2908.43	2853.73	2820.38	2807.79	2815.35	2835.3	2859.64	2887.38	2917.53	2949.12	2981.14	3012.62	3042.58	3070.02	3093.96	3113.43	3127.42	3138.32	3149.14	3159.84	3170.39	3180.76	3190.9	3200.78	3210.37	3219.63	3228.53	3237.04	3245.1	3252.7	3259.8	3266.36	3272.34	3277.72	3282.45	3286.5	3289.84	3292.42	3294.23	3295.21	3295.34
7942	412.17	401.303	390.565	365.87	346.51	381.953	463.669	560.911	642.93	701.994	755.245	809.25	870.575	940.863	1017.18	1099.23	1186.72	1279.35	1376.83	1478.85	1585.12	1695.35	1809.23	1926.47	2046.79	2180.58	2336.83	2513.02	2706.64	2915.21	3136.22	3367.16	3605.54	3848.85	4094.59	4340.27	4583.37	4821.4	5051.85	5272.23	5480.04	5672.76	5847.9	6002.97	6135.44	6242.84	6322.64	6372.36	6389.49
79365	5.655	22.1934	50.43	134.863	222.99	260.218	290.501	310.857	318.305	307.471	283.469	259.048	246.955	246.098	246.706	248.516	251.261	254.676	258.497	262.457	266.292	269.737	272.526	274.393	275.075	275.357	276.185	277.531	279.367	281.666	284.398	287.538	291.056	294.926	299.118	303.606	308.361	313.356	318.563	323.954	329.501	335.176	340.952	346.801	352.694	358.605	364.504	370.365	376.16
7849	327.39	302.244	271.085	223.301	183.22	170.49	165.87	169.063	179.77	204.596	243.161	284.692	318.415	345.209	372.906	401.166	429.647	458.007	485.905	513	538.95	563.413	586.048	606.515	624.47	641.14	657.935	674.786	691.63	708.398	725.024	741.443	757.588	773.392	788.789	803.713	818.098	831.876	844.983	857.351	868.913	879.605	889.359	898.109	905.788	912.331	917.67	921.741	924.475
7704	110.205	104.646	100.17	96.1659	90.305	74.5168	48.8197	24.7477	13.835	13.4056	13.0959	12.9081	12.845	12.9032	13.065	13.311	13.622	13.9787	14.3618	14.7521	15.1301	15.4768	15.7726	15.9985	16.135	16.2213	16.3089	16.3975	16.4865	16.5756	16.6641	16.7517	16.838	16.9224	17.0045	17.0839	17.16	17.2324	17.3007	17.3644	17.4231	17.4762	17.5234	17.5641	17.5979	17.6243	17.643	17.6534	17.655
7593	4387.81	4369.14	4156.12	3513.92	2980.66	2940.07	2918.62	2914.58	2926.23	3059.85	3334.02	3615.5	3771.03	3809.29	3829.88	3835.93	3830.55	3816.86	3797.97	3777.02	3757.1	3741.35	3732.89	3734.82	3750.28	3777.89	3813.66	3856.78	3906.39	3961.68	4021.81	4085.96	4153.29	4222.97	4294.18	4366.07	4437.83	4508.62	4577.61	4643.97	4706.87	4765.47	4818.96	4866.5	4907.26	4940.4	4965.11	4980.54	4985.86
7546	10132.5	9883.08	9847.45	12045	14242.6	12981.3	10195.7	7383.42	6041.85	5949.8	5885.09	5843.8	5822.01	5807.33	5790.23	5771.07	5750.17	5727.89	5704.56	5680.55	5656.18	5631.8	5607.76	5584.41	5562.09	5529	5474.48	5400.52	5309.12	5202.27	5081.99	4950.25	4809.07	4660.44	4506.36	4348.83	4189.85	4031.41	3875.52	3724.17	3579.36	3443.09	3317.36	3204.16	3105.5	3023.38	2959.79	2916.73	2896.2
7528	11158.9	12745	13345.4	12241.2	11073.2	11417.7	12051.8	12704.3	13103.5	13432.9	13920.7	14362.9	14555.6	14498.2	14338.7	14096.7	13791.2	13441.8	13067.8	12688.4	12323	11991	11711.6	11504.3	11388.3	11314.3	11221.4	11111.4	10986.4	10848.4	10699.2	10540.9	10375.5	10204.9	10031	9855.83	9681.37	9509.58	9342.42	9181.84	9029.83	8888.33	8759.33	8644.78	8546.65	8466.9	8407.51	8370.43	8357.64
7490	1621.15	1444.24	1247.24	951.128	724.425	679.651	647.538	628.192	621.72	676.726	800.987	933.366	1012.73	1043.4	1070.66	1094.77	1116.01	1134.65	1150.96	1165.21	1177.66	1188.59	1198.27	1206.98	1214.97	1223.21	1232.39	1242.4	1253.12	1264.44	1276.24	1288.41	1300.84	1313.4	1325.98	1338.47	1350.76	1362.72	1374.25	1385.22	1395.53	1405.06	1413.69	1421.3	1427.79	1433.04	1436.93	1439.35	1440.18
7421	1602.64	1340.05	1248.21	1431.52	1751.89	2314.61	3227.77	4078.47	4453.79	4310.46	3981.19	3617.08	3369.24	3229.96	3091.75	2956.04	2824.24	2697.76	2578.03	2466.47	2364.5	2273.52	2194.97	2130.25	2080.79	2039.28	1997.56	1955.79	1914.09	1872.62	1831.52	1790.94	1751.01	1711.88	1673.7	1636.61	1600.75	1566.27	1533.31	1502.01	1472.53	1445	1419.56	1396.37	1375.56	1357.28	1341.67	1328.88	1319.05
7392	19135.5	17617.6	16719.8	16398.8	16183.7	15925.2	15669.4	15517.5	15571.1	16129.7	17236.1	18607.2	19959.5	21281	22735.2	24302.1	25961.6	27693.8	29478.5	31295.9	33125.8	34948.2	36743.1	38490.5	40170.4	41841.7	43570.6	45348.4	47166.3	49015.6	50887.3	52772.8	54663.3	56549.9	58423.9	60276.5	62098.9	63882.2	65617.9	67296.9	68910.6	70450.1	71906.8	73271.6	74536	75691.1	76728.1	77638.2	78412.7
7391	3740.34	3757.89	3653.3	3093.76	2495.47	2287.34	2099.4	1963.37	1910.98	2081.29	2470.82	2897.45	3179.09	3322.69	3456.51	3580.43	3694.29	3797.96	3891.3	3974.16	4046.4	4107.88	4158.46	4198	4226.35	4248.86	4270.94	4292.53	4313.59	4334.08	4353.95	4373.15	4391.63	4409.36	4426.27	4442.34	4457.5	4471.72	4484.94	4497.12	4508.22	4518.19	4526.98	4534.54	4540.83	4545.81	4549.42	4551.62	4552.36
7161	167.755	160.304	147.98	128.26	106.16	85.3675	63.9712	46.8043	38.7	36.8754	35.4116	34.4382	34.085	34.3969	35.2985	36.7388	38.6665	41.0308	43.7804	46.8643	50.2314	53.8306	57.6108	61.521	65.51	70.68	78.0254	87.3336	98.392	110.988	124.909	139.943	155.876	172.497	189.592	206.95	224.356	241.6	258.468	274.748	290.227	304.692	317.932	329.732	339.882	348.167	354.377	358.297	359.715
7157	447.255	348.905	261.41	168.016	115.18	121.6	136.018	151.171	159.795	159.966	156.748	153.358	153.015	155.832	159.638	164.229	169.398	174.94	180.648	186.318	191.743	196.718	201.037	204.495	206.885	208.722	210.645	212.641	214.695	216.792	218.917	221.056	223.194	225.317	227.408	229.455	231.442	233.354	235.177	236.897	238.497	239.965	241.284	242.441	243.42	244.207	244.788	245.147	245.27
7080	0.01	0.01	0.01	0.5775	1.145	0.96766	0.5775	0.18735	0.01	0.01	0.01	0.01	0.01	0.01	0.01	0.01	0.01	0.01	0.01	0.01	0.01	0.01	0.01	0.01	0.01	0.01005	0.0102	0.01043	0.01074	0.01112	0.01156	0.01206	0.01259	0.01316	0.01376	0.01438	0.015	0.01562	0.01624	0.01684	0.01741	0.01794	0.01844	0.01888	0.01926	0.01957	0.0198	0.01995	0.02
7050	1064.92	1421.73	2234.01	5179.7	7663.36	6992.65	5517.07	4041.5	3370.78	3474.96	3715.87	3986.02	4177.96	4308.73	4462.65	4633.14	4813.62	4997.51	5178.23	5349.2	5503.83	5635.56	5737.8	5803.97	5827.48	5817.6	5789	5743.3	5682.11	5607.01	5519.62	5421.53	5314.36	5199.7	5079.16	4954.34	4826.84	4698.27	4570.23	4444.32	4322.14	4205.3	4095.41	3994.05	3902.85	3823.39	3757.28	3706.14	3671.55
7027	15166.1	13337.1	12242.8	11834.5	11712.5	11686	11661.5	11667.7	11733.2	12157.4	12954.7	13725.8	14071.6	13947.6	13603	13078.7	12415.6	11654.7	10836.7	10002.7	9193.62	8450.3	7813.7	7324.73	7024.31	6831.68	6639.25	6447.69	6257.69	6069.93	5885.08	5703.83	5526.86	5354.84	5188.46	5028.39	4875.32	4729.93	4592.89	4464.89	4346.61	4238.72	4141.9	4056.84	3984.22	3924.71	3878.99	3847.75	3831.66
7026	336.675	399.298	427.885	414.96	401.99	467.166	618.465	809.699	994.68	1201.68	1443.66	1651.44	1755.88	1784.24	1809.88	1832.8	1853	1870.45	1885.16	1897.11	1906.29	1912.69	1916.3	1917.11	1915.12	1908.92	1897.46	1881.16	1860.48	1835.87	1807.78	1776.65	1742.94	1707.1	1669.57	1630.8	1591.25	1551.35	1511.57	1472.35	1434.13	1397.37	1362.52	1330.02	1300.33	1273.9	1251.16	1232.58	1218.6
7024	3942.41	3780.5	3552.95	3146.42	2865.68	2917.75	3054.39	3246.22	3463.89	3845.14	4401.03	4912.14	5159.02	5184.87	5182.45	5156.7	5112.57	5054.99	4988.9	4919.24	4850.94	4788.95	4738.2	4703.64	4690.19	4680.64	4655.42	4615.96	4563.69	4500.02	4426.39	4344.21	4254.92	4159.94	4060.7	3958.61	3855.12	3751.63	3649.58	3550.39	3455.49	3366.3	3284.25	3210.77	3147.27	3095.18	3055.94	3030.96	3021.67
7023	642.65	585.957	526.915	447.339	366.97	293.579	206.104	132.857	102.15	113.025	138.673	168.629	192.43	209.593	226.515	243.055	259.069	274.413	288.945	302.522	315	326.235	336.086	344.409	351.06	356.753	362.294	367.676	372.895	377.946	382.824	387.523	392.038	396.365	400.497	404.43	408.159	411.678	414.983	418.067	420.927	423.557	425.952	428.106	430.014	431.672	433.074	434.215	435.09
7022	93.475	96.8208	104.755	133.142	156.94	149.578	133.382	117.187	109.825	125.775	161.283	197.842	216.94	220.302	222.131	222.634	222.021	220.499	218.278	215.566	212.571	209.502	206.567	203.975	201.935	199.725	196.547	192.496	187.666	182.153	176.049	169.449	162.448	155.14	147.62	139.982	132.32	124.728	117.302	110.135	103.322	96.9564	91.1337	85.9479	81.4933	77.8644	75.1554	73.4608	72.875
7021	0.03	0.41071	0.83	1.42148	1.795	1.52	0.915	0.31	0.035	0.19282	0.54	0.88719	1.045	1.02546	0.97144	0.88984	0.78759	0.6716	0.54875	0.42597	0.31019	0.20828	0.12718	0.07378	0.055	0.06862	0.10638	0.16605	0.24546	0.34241	0.45469	0.58011	0.71649	0.8616	1.01327	1.16931	1.3275	1.48566	1.64159	1.79309	1.93796	2.07402	2.19906	2.3109	2.40732	2.48613	2.54515	2.58217	2.595
7020	293.865	287.144	281.46	270.159	274.455	342.853	461.873	579.39	643.28	658.261	667.077	674.649	685.895	705.777	734.599	770.297	810.803	854.052	897.976	940.509	979.586	1013.14	1039.1	1055.41	1059.99	1056.04	1048.31	1037.14	1022.88	1005.83	986.35	964.755	941.382	916.562	890.625	863.904	836.73	809.435	782.35	755.807	730.136	705.671	682.741	661.679	642.816	626.483	613.013	602.737	595.985
7003	174.565	196.939	206.705	186.126	165.865	217.113	328.494	456.355	557.04	633.37	709.158	772.237	810.44	831.268	850.306	867.516	882.862	896.306	907.811	917.338	924.852	930.313	933.686	934.932	934.015	930.592	924.509	916.01	905.341	892.745	878.467	862.75	845.84	827.981	809.417	790.393	771.152	751.94	733	714.577	696.915	680.26	664.854	650.942	638.77	628.581	620.619	615.129	612.355
6938	2091.3	1883.24	1782.42	1736.17	1713.71	1831.78	2061.38	2358.4	2678.7	3145.64	3762.22	4303.73	4545.47	4554.13	4547.89	4529.34	4501.06	4465.62	4425.59	4383.57	4342.12	4303.81	4271.24	4246.98	4233.6	4220.87	4197.49	4164.45	4122.75	4073.39	4017.36	3955.65	3889.25	3819.16	3746.38	3671.89	3596.7	3521.79	3448.16	3376.81	3308.72	3244.89	3186.32	3134	3088.92	3052.08	3024.47	3007.09	3000.92
6935	314.43	427.501	469.82	411.842	354.02	524.415	895.199	1268.68	1447.15	1429.89	1370.1	1301.02	1255.88	1233.94	1212.34	1191.13	1170.38	1150.15	1130.49	1111.46	1093.13	1075.55	1058.77	1042.87	1027.89	1012.75	996.415	979.059	960.842	941.925	922.471	902.645	882.608	862.524	842.555	822.864	803.614	784.968	767.089	750.14	734.284	719.682	706.5	694.898	685.041	677.09	671.21	667.562	666.31
6934	257.59	256.575	256.43	248.294	251.135	310.151	418.96	541.069	639.985	710.67	773.859	831.718	886.415	945.304	1012.6	1085.74	1162.17	1239.36	1314.74	1385.76	1449.88	1504.53	1547.18	1575.26	1586.22	1585.89	1582.01	1574.9	1564.87	1552.26	1537.38	1520.55	1502.09	1482.33	1461.59	1440.19	1418.45	1396.69	1375.23	1354.39	1334.5	1315.88	1298.85	1283.72	1270.83	1260.48	1253.01	1248.74	1247.98
6932	2.24	2.75937	4.095	13.5656	22.22	19.7852	14.3667	8.79369	5.895	5.33187	4.89555	4.61021	4.5	4.4987	4.52093	4.56204	4.61745	4.6825	4.7526	4.8231	4.88939	4.94684	4.99085	5.01677	5.02	4.99971	4.95934	4.90064	4.82538	4.73531	4.63218	4.51776	4.39378	4.26203	4.12423	3.98217	3.83758	3.69222	3.54786	3.40624	3.26912	3.13827	3.01542	2.90236	2.80081	2.71254	2.63931	2.58289	2.545
6929	10475.4	9258.23	8447.15	7957.66	7784.02	7945.76	8192.04	8429.72	8565.68	8559.36	8459.88	8308.6	8146.9	7951.3	7681.81	7354.96	6987.3	6595.4	6195.79	5805.03	5439.67	5116.26	4851.35	4661.48	4563.22	4517.82	4475.46	4436.04	4399.46	4365.61	4334.41	4305.75	4279.54	4255.68	4234.07	4214.61	4197.2	4181.75	4168.16	4156.33	4146.16	4137.55	4130.41	4124.64	4120.13	4116.8	4114.54	4113.26	4112.85
6928	0.405	1.48406	1.925	1.69925	1.38	1.23028	1.144	1.10447	1.095	0.92703	0.5575	0.18797	0.02	0.0301	0.05804	0.10023	0.15315	0.21321	0.27688	0.34057	0.40075	0.45382	0.49627	0.52451	0.535	0.53291	0.52609	0.51497	0.49999	0.48156	0.4601	0.43606	0.40986	0.38192	0.35266	0.32254	0.29195	0.26133	0.23112	0.20173	0.17361	0.14716	0.12281	0.10101	0.08217	0.06673	0.0551	0.04771	0.045
6927	91.75	68.0589	53.515	45.9874	42.885	48.0385	58.9452	72.153	84.21	96.8641	111.273	123.099	128.005	127.421	125.804	123.355	120.274	116.764	113.024	109.257	105.663	102.444	99.8005	97.9338	97.045	96.7298	96.4481	96.1971	95.9741	95.7764	95.6012	95.4459	95.3077	95.1838	95.0717	94.9685	94.8716	94.7782	94.6856	94.591	94.4918	94.3853	94.2687	94.1393	93.9943	93.8311	93.647	93.4392	93.205
6925	133.76	166.247	179.09	168.507	157.925	161.523	171.489	186.58	205.55	265.16	369.658	469.032	513.27	511.43	506.313	498.528	488.679	477.375	465.222	452.827	440.795	429.735	420.253	412.956	408.45	405.772	403.534	401.707	400.262	399.171	398.404	397.932	397.727	397.758	397.998	398.417	398.986	399.676	400.459	401.304	402.184	403.069	403.93	404.738	405.464	406.079	406.555	406.861	406.97
6910	0.21	0.0725	0.01	0.01	0.01	0.01	0.01	0.01	0.01	0.07323	0.21403	0.35907	0.435	0.44503	0.44277	0.43055	0.4107	0.38552	0.35734	0.32847	0.30123	0.27795	0.26094	0.25251	0.255	0.26378	0.27269	0.28167	0.29068	0.29968	0.30862	0.31746	0.32616	0.33467	0.34294	0.35095	0.35863	0.36596	0.37287	0.37933	0.3853	0.39073	0.39558	0.39981	0.40336	0.4062	0.40828	0.40957	0.41
6908	4559.73	3842.94	3408.75	3208.07	3120.37	3142.39	3196.77	3266.02	3332.64	3449.33	3628.74	3793.27	3865.36	3858.71	3840.27	3812.31	3777.11	3736.94	3694.07	3650.77	3609.32	3572	3541.06	3518.79	3507.47	3498.82	3483.5	3462.14	3435.36	3403.79	3368.05	3328.76	3286.57	3242.08	3195.92	3148.73	3101.13	3053.73	3007.18	2962.09	2919.09	2878.81	2841.86	2808.88	2780.5	2757.33	2740.01	2729.16	2725.41
6887	100.565	107.97	108.915	82.1874	51.045	41.6474	34.5709	29.7452	27.1	25.9676	25.487	25.2979	25.04	24.5876	24.0664	23.4934	22.8853	22.259	21.6315	21.0196	20.4402	19.9102	19.4463	19.0657	18.785	18.5547	18.3152	18.0681	17.815	17.5578	17.2981	17.0376	16.778	16.5209	16.2682	16.0214	15.7823	15.5526	15.334	15.1282	14.9368	14.7615	14.6042	14.4664	14.3498	14.2562	14.1872	14.1446	14.13
6886	10.33	10.3216	11.555	14.7319	19.335	25.038	31.9823	37.8491	40.32	38.2943	33.722	28.8599	25.965	24.8918	23.9758	23.1956	22.5296	21.9564	21.4545	21.0026	20.579	20.1625	19.7314	19.2644	18.74	18.1559	17.5278	16.8617	16.1631	15.4378	14.6917	13.9303	13.1596	12.3851	11.6127	10.8481	10.097	9.36518	8.65839	7.98236	7.34284	6.74557	6.19629	5.70074	5.26468	4.89382	4.59393	4.37074	4.23
6778	20553.2	19072.4	17865.9	16930.2	16187.2	15464.4	14734.2	14169.3	13942.6	15021.1	17450.9	20023.6	21530.7	22072.1	22557.7	22993.4	23385.4	23739.6	24062.2	24359.2	24636.8	24901	25157.8	25413.3	25673.7	25940.9	26212.3	26486.7	26763.1	27040.4	27317.4	27593.2	27866.6	28136.6	28402.1	28661.9	28915.1	29160.5	29397	29623.6	29839.1	30042.6	30232.9	30408.9	30569.5	30713.8	30840.5	30948.6	31037
6777	3825.81	2943.19	2489.36	2441.9	2454.07	2424.79	2382.11	2343.6	2326.86	2383.09	2508.67	2638.87	2709	2726.68	2742.7	2757.09	2769.85	2781.03	2790.64	2798.71	2805.25	2810.3	2813.88	2816.01	2816.72	2815.69	2812.74	2808.02	2801.73	2794.04	2785.11	2775.13	2764.27	2752.71	2740.63	2728.19	2715.58	2702.96	2690.53	2678.44	2666.88	2656.02	2646.05	2637.12	2629.42	2623.13	2618.42	2615.46	2614.44
6776	1972.77	1663.01	1491.4	1447.97	1415.29	1346.85	1253.81	1171.83	1136.57	1171.64	1255.85	1357.66	1445.55	1525.23	1620.67	1727.77	1842.44	1960.57	2078.06	2190.81	2294.72	2385.69	2459.63	2512.42	2539.97	2553.25	2565.93	2578.04	2589.56	2600.5	2610.86	2620.65	2629.86	2638.5	2646.57	2654.07	2661	2667.37	2673.17	2678.42	2683.1	2687.22	2690.79	2693.81	2696.27	2698.18	2699.55	2700.36	2700.64
6775	63.995	70.2342	75.445	79.0426	82.19	86.4698	90.9915	95.1112	98.185	100.24	101.569	101.925	101.06	98.5031	94.1845	88.4601	81.6859	74.2176	66.4112	58.6225	51.2073	44.5217	38.9213	34.7621	32.4	31.0781	29.8025	28.5737	27.3921	26.2581	25.172	24.1344	23.1457	22.2061	21.3162	20.4764	19.687	18.9485	18.2612	17.6257	17.0423	16.5114	16.0334	15.6088	15.2379	14.9212	14.659	14.4518	14.3
6774	12485	10894.4	10170.9	10361	10738.2	11087.8	11578	12063.3	12398.6	12589.8	12747.5	12883.3	13009	13154.1	13334.7	13541.6	13765.5	13997.4	14228.1	14448.4	14649.2	14821.3	14955.5	15042.8	15073.9	15060.8	15023	14962.5	14881.7	14782.6	14667.5	14538.4	14397.7	14247.4	14089.7	13926.8	13760.9	13594.1	13428.6	13266.6	13110.3	12961.8	12823.2	12696.9	12584.9	12489.4	12412.6	12356.6	12323.7
6773	7577.85	6410.91	5524.23	4838.92	4219.56	3635.84	3039.29	2574.97	2387.97	2540.06	2912.57	3379.88	3816.34	4236.19	4724.15	5260.27	5824.62	6397.25	6958.22	7487.6	7965.44	8371.81	8686.76	8890.35	8962.65	8955.33	8934.22	8900.58	8855.65	8800.69	8736.96	8665.7	8588.17	8505.62	8419.32	8330.51	8240.44	8150.37	8061.56	7975.26	7892.71	7815.18	7743.92	7680.19	7625.23	7580.3	7546.66	7525.55	7518.23
6772	3168.38	3399.97	3540.08	3433.47	3328.55	3483.53	3755.66	4094.01	4447.61	4941.05	5589.23	6176.72	6488.1	6577.84	6645.8	6694.65	6727.06	6745.68	6753.17	6752.21	6745.45	6735.56	6725.19	6717.02	6713.7	6703.34	6673.42	6625.73	6562.05	6484.14	6393.8	6292.79	6182.9	6065.89	5943.56	5817.67	5690.01	5562.34	5436.45	5314.12	5197.11	5087.22	4986.21	4895.87	4817.96	4754.28	4706.59	4676.67	4666.31
6736	1.615	1.23438	1.18	2.78138	4.385	4.05825	3.32002	2.54678	2.115	2.00437	1.93722	1.90395	1.895	2.12688	2.76796	3.7364	4.95037	6.32802	7.7875	9.24698	10.6246	11.8386	12.807	13.4481	13.68	13.6201	13.4473	13.1718	12.804	12.3542	11.8327	11.2498	10.6159	9.94116	9.23599	8.51069	7.77555	7.04088	6.31701	5.61423	4.94287	4.31323	3.73562	3.22035	2.77773	2.41807	2.1517	1.9889	1.94
6721	27980.2	24822.2	23522.3	24254.6	25014	24990.8	24831.2	24562.7	24212.7	23125.1	21158.2	19111.2	17783.6	17100.2	16455.5	15853.5	15298.2	14793.5	14343.3	13951.6	13622.3	13359.3	13166.5	13048	13007.6	13026.7	13081.6	13169.3	13286.3	13429.4	13595.4	13781	13983	14197.9	14422.7	14654	14888.6	15123.2	15354.5	15579.3	15794.3	15996.2	16181.8	16347.8	16490.9	16608	16695.6	16750.6	16769.6
6720	16723.2	17341.3	17435.5	16536.4	14888.9	12741.6	9832.34	6970.4	4964.95	3682.15	2553.34	1735.55	1385.81	1326.05	1273.28	1227.15	1187.34	1153.48	1125.25	1102.3	1084.29	1070.88	1061.72	1056.48	1054.81	1060.09	1075.46	1100.17	1133.47	1174.63	1222.9	1277.54	1337.8	1402.95	1472.23	1544.92	1620.26	1697.52	1775.94	1854.79	1933.33	2010.81	2086.5	2159.64	2229.49	2295.32	2356.38	2411.92	2461.22
672	4245.14	5245.87	5519.48	4590.84	3525.61	3275.17	3079.71	2953.46	2910.63	2991.59	3164.98	3337.47	3415.71	3386.77	3306.17	3183.22	3027.25	2847.57	2653.51	2454.39	2259.52	2078.23	1919.84	1793.66	1709.03	1648.31	1587.82	1527.76	1468.36	1409.81	1352.33	1296.12	1241.4	1188.37	1137.24	1088.22	1041.53	997.356	955.925	917.442	882.114	850.152	821.764	797.159	776.547	760.137	748.137	740.757	738.205
6689	316.215	298.481	277.24	251.694	222.835	185.75	141.776	104.025	85.61	81.7397	79.0772	77.9148	78.545	81.2339	85.7864	91.8026	98.8828	106.627	114.636	122.509	129.848	136.251	141.32	144.655	145.855	145.409	144.122	142.069	139.326	135.968	132.071	127.712	122.964	117.905	112.61	107.153	101.612	96.0617	90.5774	85.235	80.1102	75.2786	70.8157	66.7974	63.2992	60.3967	58.1655	56.6814	56.02
6688	6646.9	5769.61	5309.44	5234.5	5200.83	5104.57	4969.76	4849.76	4797.9	5030.33	5583.37	6240.64	6785.78	7223.04	7693.83	8187.53	8693.49	9201.07	9699.65	10178.6	10627.2	11035	11391.1	11685.1	11906.2	12085.9	12262.3	12434.8	12603.1	12766.7	12925	13077.8	13224.3	13364.4	13497.3	13622.8	13740.2	13849.3	13949.4	14040.2	14121.1	14191.7	14251.5	14300.1	14337.1	14361.8	14374	14373	14358.5
6671	162.395	164.078	163.835	158.782	153.87	159.768	173.493	189.089	200.6	208.931	217.529	224.257	226.975	224.488	217.587	207.109	193.895	178.782	162.61	146.217	130.442	116.124	104.102	95.2145	90.3	87.6864	85.1446	82.6781	80.2904	77.9849	75.7652	73.6348	71.5973	69.656	67.8146	66.0765	64.4452	62.9243	61.5172	60.2275	59.0586	58.0142	57.0976	56.3124	55.6621	55.1502	54.7802	54.5556	54.48
6670	3423.18	3734.49	4147.39	4856.23	5341.11	5208.44	4916.56	4624.68	4492.01	4618.53	4896.87	5175.21	5301.73	5274.9	5200.19	5086.34	4942.06	4776.06	4597.06	4413.79	4234.95	4069.26	3925.44	3812.22	3738.29	3686.4	3633.66	3580.34	3526.7	3473.03	3419.59	3366.65	3314.5	3263.39	3213.61	3165.42	3119.1	3074.93	3033.16	2994.08	2957.96	2925.07	2895.67	2870.06	2848.49	2831.24	2818.58	2810.78	2808.12
6668	3216.57	3091.28	3073.38	3394.99	3886.14	4273.74	4688.43	5025.23	5179.15	5203.79	5222.22	5233.78	5237.79	5205.79	5117.31	4983.63	4816.06	4625.88	4424.38	4222.85	4032.58	3864.85	3730.96	3642.2	3609.86	3610.34	3612.44	3616.03	3621	3627.2	3634.5	3642.79	3651.93	3661.8	3672.25	3683.18	3694.45	3705.92	3717.48	3728.99	3740.33	3751.37	3761.97	3772.01	3781.37	3789.91	3797.51	3804.03	3809.36
6667	5758.3	4940.59	4303.12	3702.9	3348.84	3404.84	3555.35	3774.16	4035.05	4629.79	5613.76	6606.12	7226.02	7534.92	7844.6	8149.81	8445.26	8725.7	8985.85	9220.43	9424.18	9591.83	9718.11	9797.74	9825.45	9813.99	9780.83	9727.83	9656.82	9569.65	9468.17	9354.23	9229.68	9096.35	8956.09	8810.76	8662.2	8512.25	8362.76	8215.57	8072.54	7935.51	7806.33	7686.83	7578.88	7484.3	7404.96	7342.7	7299.36
6666	804.11	547.948	407.34	338.334	289.025	282.685	283.88	289.604	296.85	303.557	309.782	315.698	321.475	329.47	341.388	356.419	373.758	392.597	412.13	431.548	450.045	466.814	481.048	491.939	498.68	502.95	506.967	510.733	514.249	517.517	520.538	523.316	525.851	528.145	530.2	532.017	533.599	534.948	536.064	536.95	537.607	538.038	538.244	538.227	537.988	537.53	536.854	535.962	534.855
6665	114.28	124.021	135.285	158.959	180.21	185.218	189.032	192.299	195.665	196.175	192.576	188.069	185.855	185.503	184.528	183.053	181.199	179.089	176.845	174.589	172.443	170.53	168.971	167.889	167.405	167.112	166.534	165.696	164.62	163.331	161.851	160.204	158.414	156.503	154.496	152.415	150.285	148.128	145.968	143.829	141.734	139.706	137.769	135.946	134.261	132.736	131.397	130.265	129.365
6664	0.02	0.02	0.02	0.745	1.47	1.24344	0.745	0.24657	0.02	0.02	0.02	0.02	0.02	0.02017	0.02066	0.0214	0.02234	0.02341	0.02457	0.02575	0.0269	0.02795	0.02886	0.02956	0.03	0.03027	0.03053	0.03076	0.03097	0.03116	0.03134	0.03152	0.03167	0.03182	0.03198	0.03212	0.03227	0.03242	0.03257	0.03274	0.03291	0.0331	0.03331	0.03353	0.03377	0.03404	0.03433	0.03465	0.035
6663	28.28	23.1371	20.58	20.3259	20.77	22.7413	26.054	29.1696	30.55	29.4195	26.9325	24.4455	23.315	23.6829	24.7002	26.2369	28.1632	30.3492	32.665	34.9808	37.1668	39.0931	40.6298	41.6471	42.015	41.95	41.7621	41.4616	41.059	40.5647	39.9892	39.3428	38.636	37.8792	37.0828	36.2574	35.4132	34.5607	33.7104	32.8727	32.058	31.2768	30.5394	29.8562	29.2379	28.6946	28.2369	27.8753	27.62
6662	0.01	0.01	0.01	0.235	0.46	0.41547	0.3175	0.21953	0.175	0.23359	0.3625	0.4914	0.55	0.54897	0.546	0.5412	0.53474	0.52675	0.51738	0.50675	0.49504	0.48236	0.46886	0.4547	0.44	0.42416	0.4066	0.38755	0.36722	0.34579	0.32351	0.30057	0.27719	0.25357	0.22994	0.2065	0.18344	0.16102	0.1394	0.11882	0.0995	0.08161	0.0654	0.05108	0.03884	0.0289	0.02147	0.01676	0.015
6660	217.84	280.907	308.235	301.253	293.505	294.985	299.582	302.932	300.67	292.217	281.967	273.012	268.445	267.159	265.986	264.926	263.979	263.144	262.421	261.81	261.311	260.923	260.646	260.48	260.425	260.432	260.454	260.488	260.533	260.589	260.653	260.725	260.804	260.887	260.974	261.064	261.155	261.246	261.336	261.423	261.506	261.585	261.657	261.721	261.777	261.822	261.856	261.878	261.885
6659	428.075	390.215	396.56	521.294	663.27	774.912	952.153	1137.27	1272.54	1361.29	1444.63	1521.48	1590.78	1656.65	1723.29	1789.76	1855.12	1918.44	1978.78	2035.19	2086.74	2132.49	2171.49	2202.81	2225.51	2241.96	2255.28	2265.69	2273.4	2278.63	2281.6	2282.53	2281.62	2279.09	2275.17	2270.06	2263.98	2257.15	2249.78	2242.09	2234.29	2226.6	2219.24	2212.42	2206.35	2201.26	2197.35	2194.85	2193.97
6658	1.005	0.23312	0.02	0.7775	1.535	1.38202	1.04497	0.70669	0.55	0.58705	0.67459	0.76233	0.8	0.7814	0.73724	0.67274	0.59305	0.50336	0.40883	0.31464	0.22597	0.148	0.08589	0.04483	0.03	0.03001	0.03004	0.0301	0.03016	0.03025	0.03036	0.0305	0.03064	0.0308	0.03098	0.03118	0.03139	0.03162	0.03186	0.03212	0.03239	0.03267	0.03297	0.03328	0.0336	0.03393	0.03428	0.03463	0.035
6657	0.25	0.43701	0.67	0.99705	1.185	1.0547	0.76087	0.44911	0.265	0.19808	0.14413	0.10811	0.095	0.10326	0.12611	0.16063	0.20389	0.25299	0.305	0.35702	0.40611	0.44938	0.48389	0.50674	0.515	0.51436	0.51252	0.50955	0.50553	0.50055	0.49468	0.48803	0.48068	0.4727	0.46417	0.45519	0.44583	0.43618	0.42634	0.41637	0.40636	0.39639	0.38656	0.37694	0.36762	0.35869	0.35021	0.34229	0.335
6256	21721.1	18678.5	16254.3	14357.5	12870.5	11645.8	10508.8	9671.17	9344.9	9465.03	9730.24	9997.76	10124.8	10180	10318.1	10526	10790.5	11098.3	11436.3	11791.3	12149.9	12499.2	12825.7	13116.3	13357.9	13586.4	13844.4	14128.4	14434.9	14760.4	15101.5	15454.6	15816.2	16183	16551.3	16917.8	17278.8	17631.1	17970.9	18295	18599.7	18881.6	19137.3	19363.2	19555.8	19711.7	19827.3	19899.3	19924
60468	1.075	0.93156	0.865	0.67251	0.645	2.84894	7.59305	13.0656	17.455	20.9821	24.7068	28.0756	30.535	32.4527	34.5424	36.7695	39.0993	41.4973	43.9289	46.3594	48.7542	51.0788	53.2986	55.3788	57.285	59.1363	61.0666	63.0634	65.1142	67.2066	69.3281	71.4662	73.6084	75.7422	77.8552	79.9347	81.9685	83.944	85.8487	87.67	89.3957	91.013	92.5096	93.8731	95.0908	96.1503	97.0392	97.7449	98.255
5994	44.175	47.5153	46.88	38.2726	29.05	26.0259	23.3557	21.5589	21.155	23.5743	28.3929	33.3488	36.18	37.1397	37.9918	38.7411	39.3921	39.9493	40.4174	40.8009	41.1044	41.3325	41.4897	41.5807	41.61	41.6087	41.6048	41.5986	41.5904	41.5803	41.5686	41.5555	41.5413	41.5262	41.5103	41.494	41.4775	41.461	41.4447	41.4288	41.4137	41.3995	41.3864	41.3747	41.3646	41.3564	41.3502	41.3463	41.345
5993	6548.72	6002.87	5564.44	5255.89	4955.03	4489.6	3917.87	3409.92	3135.79	3045.49	2979.1	2941.78	2938.68	2977.56	3057.68	3171.49	3311.43	3469.96	3639.52	3812.57	3981.55	4138.91	4277.1	4388.57	4465.77	4524.72	4586.19	4649.75	4714.96	4781.37	4848.56	4916.08	4983.49	5050.36	5116.25	5180.72	5243.33	5303.65	5361.23	5415.64	5466.44	5513.2	5555.47	5592.81	5624.79	5650.98	5670.92	5684.19	5690.35
5992	1.055	1.13593	1.16	1.11475	1.02	0.83776	0.56551	0.318	0.21	0.2018	0.18397	0.16665	0.16	0.16703	0.18283	0.20563	0.23367	0.26519	0.29841	0.33159	0.36296	0.39074	0.41319	0.42853	0.435	0.43777	0.44304	0.45054	0.46003	0.47126	0.484	0.49797	0.51294	0.52865	0.54486	0.56133	0.5778	0.59401	0.60973	0.62472	0.6387	0.65145	0.6627	0.67222	0.67974	0.68503	0.68783	0.68791	0.685
5991	43.6	45.5193	46.935	43.0525	38.49	40.0142	43.3675	46.7208	48.245	46.4911	42.6325	38.7739	37.02	37.1413	37.4767	37.9833	38.6183	39.339	40.1025	40.866	41.5867	42.2217	42.7283	43.0637	43.185	43.1459	43.0332	42.8535	42.6135	42.32	41.9795	41.5989	41.1848	40.7439	40.2829	39.8086	39.3275	38.8464	38.3721	37.9111	37.4702	37.0561	36.6755	36.335	36.0415	35.8015	35.6218	35.5091	35.47
5990	590.99	525.527	516.175	815.75	1162.82	1247.83	1311.38	1351.19	1364.96	1342.45	1292.93	1243.41	1220.9	1233.66	1268.95	1322.25	1389.07	1464.89	1545.22	1625.55	1701.38	1768.19	1821.5	1856.78	1869.55	1866.35	1857.12	1842.4	1822.75	1798.72	1770.85	1739.68	1705.78	1669.68	1631.93	1593.09	1553.7	1514.32	1475.48	1437.73	1401.63	1367.73	1336.57	1308.69	1284.66	1265.01	1250.29	1241.06	1237.87
5989	3156.93	3001.09	2978.82	3304.02	3793.81	4146.85	4496.61	4766.69	4880.64	4686.47	4245.77	3802.47	3600.49	3613.06	3647.88	3700.63	3767.02	3842.72	3923.42	4004.82	4082.59	4152.43	4210.02	4251.05	4271.21	4277.88	4281.47	4282.19	4280.27	4275.91	4269.34	4260.77	4250.42	4238.51	4225.25	4210.87	4195.57	4179.58	4163.11	4146.37	4129.6	4113	4096.79	4081.19	4066.41	4052.67	4040.2	4029.2	4019.89
5978	2818.18	3416.4	3807.51	4014.47	4196.04	4535.45	5048.33	5516.25	5720.76	5624.36	5409.21	5186.41	5067.06	5045.51	5040.24	5048.5	5067.54	5094.63	5127	5161.93	5196.66	5228.45	5254.56	5272.24	5278.74	5269.71	5243.66	5202.14	5146.69	5078.85	5000.19	4912.24	4816.55	4714.68	4608.16	4498.54	4387.38	4276.22	4166.6	4060.08	3958.21	3862.52	3774.57	3695.91	3628.07	3572.62	3531.1	3505.05	3496.02
5970	10758.8	11278.4	11549	11565.8	11532.6	11557.8	11606.9	11637.1	11605.5	11184.4	10357.8	9550.4	9186.89	9197.38	9227.52	9275.26	9338.58	9415.45	9503.85	9601.73	9707.09	9817.88	9932.08	10047.7	10162.6	10295.1	10462.6	10661.3	10887.8	11138.4	11409.7	11698	11999.8	12311.5	12629.5	12950.4	13270.4	13586.1	13893.9	14190.2	14471.5	14734.1	14974.6	15189.3	15374.7	15527.2	15643.3	15719.4	15751.9
5966	518.42	588.845	685.365	822.161	975.095	1139.79	1324.35	1476.26	1542.98	1548.28	1551.03	1551.27	1549.07	1531.04	1487.04	1421.98	1340.79	1248.37	1149.66	1049.56	952.986	864.868	790.116	733.649	700.385	680.574	661.213	642.337	623.98	606.179	588.966	572.379	556.451	541.218	526.714	512.975	500.035	487.929	476.693	466.361	456.968	448.549	441.139	434.774	429.487	425.315	422.291	420.451	419.83
571	973.005	1218.08	1564.27	2429.96	3106.03	3031.19	2866.56	2701.92	2627.09	2779.77	3115.68	3451.59	3604.28	3587.44	3540.63	3469.44	3379.45	3276.24	3165.38	3052.46	2943.07	2842.77	2757.15	2691.79	2652.28	2627.62	2603.17	2579	2555.19	2531.82	2508.95	2486.66	2465.03	2444.13	2424.04	2404.83	2386.57	2369.35	2353.23	2338.29	2324.61	2312.25	2301.3	2291.83	2283.92	2277.63	2273.05	2270.24	2269.29
55810	1417.96	1248.5	1068.27	844.149	672.525	597.432	536.091	494.722	479.55	528.72	645.323	783.003	895.4	980.094	1064.94	1148.99	1231.31	1310.94	1386.94	1458.37	1524.27	1583.71	1635.74	1679.42	1713.79	1742.88	1771.31	1799.04	1826.01	1852.17	1877.46	1901.84	1925.26	1947.65	1968.98	1989.18	2008.21	2026.02	2042.54	2057.74	2071.56	2083.95	2094.85	2104.22	2112	2118.14	2122.59	2125.3	2126.22
5468	1895.05	1595.67	1516.94	1959.46	2645.44	3682.15	5423.5	7277.1	8650.53	9589.6	10449.1	11100.3	11414.4	11479.7	11479.3	11425.8	11332	11210.6	11074.2	10935.7	10807.7	10703	10634.2	10614.1	10655.5	10739.5	10837.9	10949.2	11071.8	11204.2	11344.7	11491.9	11644.1	11799.8	11957.4	12115.3	12272.1	12426	12575.6	12719.4	12855.6	12982.8	13099.4	13203.9	13294.6	13370	13428.6	13468.7	13488.9
5465	661.27	570.189	499.12	434.794	377.07	332.098	289.66	257.983	245.295	247.042	251.613	256.65	259.795	261.134	262.333	263.403	264.355	265.199	265.947	266.609	267.196	267.719	268.189	268.615	269.01	269.072	268.53	267.436	265.845	263.81	261.384	258.621	255.575	252.298	248.846	245.27	241.625	237.963	234.34	230.807	227.419	224.23	221.292	218.659	216.384	214.522	213.126	212.249	211.945
5457	358.585	362.112	337.18	256.063	173.46	140.936	114.901	97.6189	91.355	99.1956	116.445	133.694	141.535	140.353	137.065	132.058	125.721	118.442	110.607	102.606	94.8246	87.6517	81.4748	76.6817	73.66	71.6892	69.7908	67.9658	66.2152	64.5401	62.9415	61.4203	59.9777	58.6146	57.332	56.131	55.0126	53.9778	53.0276	52.1631	51.3852	50.6951	50.0936	49.5819	49.1609	48.8317	48.5954	48.4528	48.405
5454	0.785	0.87704	0.94	1.33546	1.705	1.55422	1.2225	0.89078	0.74	0.74662	0.77016	0.81611	0.89	0.9939	1.12207	1.26828	1.42632	1.58997	1.75301	1.90921	2.05235	2.17623	2.27461	2.34127	2.37	2.37113	2.35988	2.33736	2.30467	2.26293	2.21322	2.15668	2.09439	2.02747	1.95702	1.88415	1.80997	1.73557	1.66208	1.59059	1.52222	1.45806	1.39922	1.34682	1.30196	1.26573	1.23927	1.22365	1.22
5453	4.585	2.31438	1.99	8.2325	14.475	14.2133	13.6375	13.0617	12.8	14.0352	17.3418	22.1212	27.775	39.0798	59.9774	88.6171	123.148	161.72	202.481	243.581	283.17	319.396	350.408	374.357	389.39	399.207	408.732	417.955	426.863	435.448	443.696	451.598	459.143	466.319	473.115	479.521	485.525	491.117	496.285	501.019	505.307	509.139	512.504	515.39	517.786	519.683	521.068	521.931	522.26
5452	724.87	833.376	880.93	806.774	747.575	1027.59	1630.57	2376.14	3083.88	3865.07	4766.39	5510.53	5820.2	5785.18	5687.32	5537.45	5346.38	5124.94	4883.94	4634.21	4386.57	4151.84	3940.83	3764.36	3633.26	3527.58	3420.44	3312.28	3203.56	3094.71	2986.18	2878.41	2771.86	2666.96	2564.15	2463.89	2366.62	2272.78	2182.81	2097.17	2016.29	1940.62	1870.6	1806.69	1749.32	1698.93	1655.98	1620.9	1594.15
5451	2245.24	2441.86	2496.31	1957.23	1289.48	1050.84	860.332	734.153	688.495	725.417	807.032	889.612	929.43	931.006	928.512	922.697	914.311	904.104	892.825	881.224	870.051	860.056	851.989	846.598	844.635	844.714	844.943	845.309	845.796	846.393	847.084	847.858	848.699	849.595	850.531	851.495	852.472	853.45	854.414	855.35	856.246	857.087	857.861	858.552	859.149	859.636	860.002	860.231	860.31
5450	0.535	0.51189	0.455	0.2206	0.02	0.02	0.02	0.02	0.02	0.02	0.02	0.02	0.02	0.03249	0.06703	0.11922	0.18463	0.25886	0.3375	0.41614	0.49037	0.55578	0.60796	0.64251	0.655	0.65192	0.64304	0.62887	0.60995	0.5868	0.55995	0.52994	0.49727	0.46248	0.42611	0.38867	0.3507	0.31272	0.27525	0.23882	0.20398	0.17123	0.1411	0.11413	0.09083	0.07175	0.05739	0.04831	0.045
51513	17.33	12.7245	10.605	11.6765	13.095	12.5327	11.35	10.3036	10.15	11.2535	12.9725	14.5553	15.25	15.212	15.1067	14.9472	14.7466	14.518	14.2745	14.0293	13.7953	13.5859	13.4139	13.2926	13.235	13.2249	13.2361	13.2668	13.315	13.3789	13.4567	13.5466	13.6465	13.7548	13.8696	13.9889	14.111	14.234	14.356	14.4751	14.5897	14.6976	14.7973	14.8866	14.9639	15.0272	15.0747	15.1046	15.115
51385	963.47	927.815	865.495	665.055	451.205	358.157	282.02	230.609	211.735	233.797	286.607	350.095	404.195	449.473	498.851	550.797	603.78	656.266	706.725	753.625	795.432	830.616	857.644	874.984	881.105	879.496	874.845	867.417	857.475	845.286	831.113	815.22	797.872	779.335	759.871	739.746	719.225	698.571	678.049	657.924	638.461	619.923	602.576	586.683	572.51	560.32	550.379	542.951	538.3
51341	54146.6	49777.9	50243.1	78045.3	116619	140459	162991	179770	186351	175079	150191	125081	113141	112382	111861	111543	111394	111378	111462	111610	111787	111959	112092	112150	112098	111867	111420	110776	109955	108975	107855	106613	105268	103840	102347	100808	99241.3	97666	96100.9	94564.9	93076.6	91654.9	90318.6	89086.5	87977.4	87010.1	86203.3	85575.9	85146.7
51176	136.04	126.231	119.56	111.582	108.58	120.622	142.36	169.49	197.705	236.284	285.639	328.163	346.25	344.677	340.265	333.477	324.773	314.616	303.466	291.785	280.035	268.678	258.174	248.986	241.575	235.108	228.47	221.701	214.841	207.929	201.005	194.109	187.28	180.558	173.982	167.593	161.429	155.53	149.937	144.688	139.823	135.382	131.405	127.931	125	122.651	120.924	119.859	119.495
5090	6144.23	6331.21	6239.56	5656.88	5196.76	5705.86	6899.74	8278.25	9341.23	10127.2	10896.2	11480.6	11712.7	11682.6	11598.9	11471.1	11308.8	11121.8	10919.7	10712	10508.5	10318.7	10152.3	10019	9928.31	9851.04	9752.91	9636.07	9502.67	9354.85	9194.77	9024.56	8846.37	8662.35	8474.65	8285.41	8096.77	7910.9	7729.92	7556	7391.27	7237.88	7097.97	6973.71	6867.22	6780.66	6716.17	6675.91	6662.01
5087	30.85	29.7469	28.875	28.5346	28.03	26.3041	23.9843	21.9487	21.075	21.7971	23.4914	25.45	26.965	28.0797	29.2853	30.546	31.8261	33.0897	34.3009	35.4241	36.4233	37.2628	37.9068	38.3195	38.465	38.3163	37.8869	37.2018	36.2862	35.1651	33.8636	32.4068	30.8197	29.1274	27.355	25.5275	23.6701	21.8078	19.9656	18.1687	16.4421	14.811	13.3003	11.9351	10.7405	9.74168	8.96359	8.43134	8.17
5080	2.085	3.67281	4.125	2.6425	1.16	1.4904	2.23606	3.02869	3.5	3.59798	3.57715	3.529	3.545	3.62864	3.72042	3.81743	3.91672	4.01534	4.11036	4.19883	4.2778	4.34435	4.39553	4.42839	4.44	4.43046	4.40292	4.35899	4.30028	4.22841	4.14498	4.05161	3.9499	3.84149	3.72795	3.61093	3.49203	3.37285	3.25502	3.14013	3.02981	2.92567	2.82932	2.74236	2.66642	2.6031	2.55402	2.52077	2.505
5079	223.59	210.664	194.01	165.168	145.025	147.744	155.48	167.601	183.475	271.592	442.645	609.314	684.275	679.126	664.751	642.752	614.735	582.305	547.066	510.623	474.58	440.543	410.114	384.9	366.505	352.108	337.842	323.739	309.833	296.157	282.745	269.629	256.844	244.422	232.397	220.801	209.669	199.033	188.927	179.384	170.438	162.121	154.467	147.51	141.281	135.816	131.147	127.307	124.33
5077	0.575	0.6112	0.775	1.25788	1.65	1.56125	1.34672	1.13258	1.045	1.11786	1.25487	1.38693	1.445	1.43451	1.40873	1.37034	1.32204	1.26648	1.20637	1.14438	1.08318	1.02547	0.97392	0.93119	0.9	0.87538	0.85068	0.826	0.80146	0.77712	0.7531	0.72951	0.70644	0.68398	0.66226	0.64135	0.62137	0.60241	0.58457	0.56795	0.55266	0.5388	0.52645	0.51573	0.50674	0.49956	0.49432	0.4911	0.49
5076	0.02	0.02531	0.04	0.29455	0.545	0.54626	0.53529	0.52167	0.515	0.54902	0.6224	0.69207	0.715	0.68909	0.64372	0.583	0.51111	0.43216	0.35031	0.26969	0.19444	0.12871	0.07663	0.04235	0.03	0.03007	0.0303	0.03064	0.03111	0.03168	0.03234	0.03309	0.03389	0.03474	0.03564	0.03657	0.0375	0.03843	0.03936	0.04025	0.04111	0.04192	0.04266	0.04332	0.04389	0.04436	0.04471	0.04492	0.045
5015	0.01	0.01	0.01	0.01	0.01	0.01	0.01	0.01	0.01	0.01	0.01	0.01	0.01	0.01	0.01	0.01	0.01	0.01	0.01	0.01	0.01	0.01	0.01	0.01	0.01	0.01002	0.0101	0.01022	0.01037	0.01056	0.01078	0.01103	0.01129	0.01158	0.01188	0.01219	0.0125	0.01281	0.01312	0.01342	0.0137	0.01397	0.01422	0.01444	0.01463	0.01478	0.0149	0.01497	0.015
5013	13868	12069.5	9792.89	6020.45	3463.16	3475.64	3510.33	3563.06	3629.69	3860.95	4278.27	4683.56	4878.73	4900.34	4917.26	4929.73	4938.03	4942.42	4943.17	4940.56	4934.83	4926.28	4915.15	4901.72	4886.26	4861.32	4820.27	4764.58	4695.7	4615.09	4524.22	4424.54	4317.53	4204.63	4087.32	3967.05	3845.28	3723.48	3603.12	3485.64	3372.51	3265.19	3165.15	3073.85	2992.74	2923.3	2866.97	2825.23	2799.53
4821	184.34	186.661	175.715	131.282	80.98	57.0301	36.9766	23.0573	17.51	16.9678	16.5749	16.3357	16.255	16.4773	17.1055	18.0815	19.3471	20.8441	22.5144	24.2999	26.1425	27.9839	29.766	31.4308	32.92	34.3563	35.8916	37.5115	39.202	40.9488	42.7376	44.5542	46.3844	48.2139	50.0285	51.814	53.5562	55.2408	56.8535	58.3802	59.8066	61.1185	62.3017	63.3419	64.2249	64.9364	65.4622	65.7882	65.9
4807	29.04	23.0206	20.855	23.5523	27.13	28.7793	30.1462	31.1425	31.68	31.0597	29.3552	27.6368	26.975	27.6412	29.0891	31.1626	33.7054	36.5615	39.5745	42.5884	45.447	47.9942	50.0737	51.5293	52.205	52.4105	52.5623	52.6639	52.7189	52.7311	52.7039	52.6409	52.5459	52.4225	52.2741	52.1045	51.9173	51.716	51.5044	51.2859	51.0642	50.843	50.6258	50.4163	50.218	50.0347	49.8698	49.727	49.61
4802	53063.1	51742.5	50080.6	46835.2	44417.8	44572.4	45006.7	45675.8	46535.2	49924.5	56298.7	62786.3	66515.9	67855.6	69086.8	70207.4	71215.8	72110	72888.1	73548.3	74088.9	74507.8	74803.3	74973.6	75016.7	74928.3	74713.3	74383.1	73949.3	73423.7	72817.7	72142.9	71411	70633.6	69822.3	68988.6	68144.2	67300.7	66469.7	65662.8	64891.5	64167.5	63502.5	62907.9	62395.4	61976.5	61663	61466.4	61398.3
4801	211.755	332.342	403.475	433.488	446.43	418.937	358.452	297.968	270.475	294.238	346.515	398.793	422.555	422.077	420.714	418.572	415.759	412.38	408.542	404.353	399.918	395.344	390.738	386.206	381.855	376.89	370.539	362.942	354.24	344.574	334.083	322.909	311.192	299.073	286.692	274.19	261.707	249.384	237.362	225.78	214.781	204.503	195.088	186.676	179.408	173.424	168.866	165.872	164.585
4800	6074.98	5676.61	5502.65	5819.99	6179.87	6445.27	7022.77	7600.1	7864.98	7888.73	7926.24	7940.54	7894.66	7746.46	7492.63	7154.56	6753.58	6311.08	5848.41	5386.93	4948.01	4553	4223.27	3980.19	3845.1	3775.23	3713.24	3658.71	3611.2	3570.26	3535.47	3506.38	3482.56	3463.56	3448.96	3438.32	3431.2	3427.16	3425.76	3426.57	3429.15	3433.06	3437.87	3443.14	3448.43	3453.31	3457.34	3460.07	3461.08
4790	3500.17	3023.39	2890.82	3205.09	3820.25	4643.22	5788.92	7077.86	8330.57	9785.67	11459.7	12840.1	13414.1	13281.4	12912.7	12352	11643.1	10830.1	9956.89	9067.49	8205.84	7415.91	6741.66	6227.04	5916.03	5723.8	5536.37	5354.02	5177.04	5005.69	4840.25	4680.99	4528.19	4382.12	4243.06	4111.29	3987.07	3870.68	3762.4	3662.49	3571.25	3488.93	3415.82	3352.19	3298.31	3254.46	3220.92	3197.95	3185.84
4782	9305.46	9115.23	8674.92	7179.55	5934.25	6046.72	6310.1	6613.31	6845.27	7079.87	7388.85	7658	7773.1	7752.58	7695.85	7610.15	7502.72	7380.81	7251.66	7122.5	7000.59	6893.17	6807.47	6750.73	6730.22	6738.28	6761.57	6798.68	6848.24	6908.87	6979.18	7057.78	7143.31	7234.36	7329.57	7427.54	7526.89	7626.25	7724.22	7819.42	7910.48	7996	8074.61	8144.92	8205.54	8255.11	8292.22	8315.5	8323.57
4780	6459.27	9797.45	12346.6	14368.5	15529.7	15657.6	15545.5	15411.7	15474.4	15863.8	16416.6	16910.9	17125	17041.5	16809.4	16456.4	16010.1	15498.2	14948.1	14387.7	13844.6	13346.3	12920.5	12594.8	12397	12269.2	12136	11998.5	11857.6	11714.1	11569.2	11423.7	11278.6	11134.8	10993.4	10855.3	10721.4	10592.7	10470.1	10354.7	10247.4	10149.1	10060.7	9983.38	9917.94	9865.37	9826.63	9802.68	9794.49
4779	9096.62	7121.13	5864.18	5172.96	4848.39	4922.88	5121.06	5404.98	5736.69	6577.34	8008.04	9420.77	10207.5	10469.3	10712	10935.3	11138.6	11321.4	11483.2	11623.6	11741.9	11837.7	11910.5	11959.9	11985.2	12012.4	12066.3	12144.3	12244.1	12363.1	12498.9	12649	12811	12982.5	13160.9	13343.9	13529	13713.7	13895.6	14072.2	14241.1	14399.8	14545.9	14676.9	14790.3	14883.8	14954.8	15000.9	15019.7
4778	5718.78	4489	3273.09	1831.56	864.05	650.573	507.84	413.617	345.67	280.804	218.985	172.721	154.52	159.35	172.738	193.032	218.581	247.732	278.835	310.236	340.284	367.327	389.714	405.792	413.91	417.099	419.523	421.232	422.274	422.696	422.548	421.877	420.733	419.162	417.214	414.938	412.38	409.59	406.616	403.507	400.31	397.074	393.847	390.678	387.615	384.707	382.001	379.546	377.39
4776	0.635	0.97281	1.195	1.5725	1.95	1.87056	1.69233	1.50543	1.4	1.42895	1.53767	1.65507	1.71	1.69157	1.64043	1.5628	1.46493	1.35302	1.23331	1.11204	0.99541	0.88967	0.80103	0.73574	0.7	0.6815	0.66375	0.64676	0.63053	0.61506	0.60035	0.58642	0.57325	0.56086	0.54925	0.53842	0.52837	0.51911	0.51064	0.50295	0.49607	0.48999	0.4847	0.48023	0.47655	0.47369	0.47164	0.47041	0.47
4775	8124.16	8506.29	8286.61	7140.83	6064.79	5800.44	5758.49	5905	6206.05	7171.3	8881.84	10660.8	11831.4	12486.8	13161.8	13842	14512.7	15159.6	15768.1	16323.8	16812.2	17218.7	17528.9	17728.3	17802.5	17775.7	17685.9	17538.8	17340.1	17095.5	16810.6	16491.1	16142.7	15771.2	15382.1	14981.3	14574.2	14166.8	13764.6	13373.3	12998.6	12646.2	12321.8	12031.1	11779.7	11573.4	11417.8	11318.6	11281.6
4773	666.195	603.502	549.465	494.843	464.75	505.927	600.174	703.569	772.185	807.884	838.858	860.686	868.945	859.746	834.312	795.891	747.73	693.074	635.173	577.271	522.615	474.454	436.033	410.599	401.4	403.432	409.311	418.712	431.31	446.78	464.796	485.035	507.171	530.878	555.832	581.708	608.181	634.926	661.617	687.93	713.539	738.12	761.348	782.897	802.443	819.66	834.223	845.809	854.09
4772	570.375	516.348	473.755	437.754	397.11	351.418	299.943	251.912	216.55	190.472	166.837	149.69	143.075	148.711	164.364	188.15	218.187	252.591	289.48	326.971	363.181	396.226	424.224	445.291	457.545	464.655	471.54	478.194	484.609	490.779	496.697	502.355	507.748	512.867	517.706	522.258	526.517	530.474	534.124	537.459	540.473	543.158	545.507	547.514	549.172	550.473	551.411	551.979	552.17
468	122471	130497	139187	150225	159093	165210	172730	179058	181595	178475	171341	162856	155684	149636	142900	135705	128279	120850	113649	106903	100842	95693.6	91687.2	89051.5	88015.2	87987.3	88209.1	88658.2	89312.1	90148.1	91143.8	92276.6	93524	94863.5	96272.6	97728.7	99209.3	100692	102154	103573	104926	106192	107346	108368	109234	109921	110408	110671	110689
467	53.62	3059.84	4095.43	2275.61	455.8	509.981	646.116	824.592	1005.79	1267.34	1622.57	1935.46	2069.98	2060.88	2035.73	1997.73	1950.09	1896.03	1838.77	1781.5	1727.44	1679.8	1641.8	1616.65	1607.55	1611.07	1621.25	1637.47	1659.13	1685.63	1716.37	1750.75	1788.16	1828	1869.67	1912.57	1956.09	1999.64	2042.6	2084.38	2124.38	2161.99	2196.61	2227.63	2254.46	2276.5	2293.14	2303.77	2307.8
466	1214.1	1465.21	1545.83	1361.48	1177.14	1276.92	1521.7	1829.65	2118.94	2440.46	2819.31	3134.99	3266.99	3251.33	3207.84	3141.71	3058.16	2962.41	2859.66	2755.12	2654	2561.52	2482.89	2423.31	2388	2368.16	2351.37	2337.43	2326.12	2317.22	2310.52	2305.8	2302.85	2301.46	2301.41	2302.48	2304.47	2307.15	2310.32	2313.76	2317.25	2320.57	2323.53	2325.89	2327.45	2327.99	2327.29	2325.15	2321.34
4656	203.985	114.783	58.63	29.5999	16.8	17.2747	18.4004	19.7297	20.815	23.648	29.2239	35.6003	40.835	44.9628	49.2478	53.5916	57.8958	62.0621	65.9921	69.5874	72.7496	75.3803	77.3812	78.6539	79.1	78.786	77.8799	76.4352	74.5057	72.1449	69.4065	66.3441	63.0115	59.4623	55.75	51.9284	48.051	44.1716	40.3438	36.6212	33.0575	29.7063	26.6213	23.8561	21.4644	19.4997	18.0159	17.0664	16.705
4654	0.02	0.36194	0.725	1.21556	1.52	1.55822	1.63068	1.67405	1.625	1.38764	1.01131	0.65057	0.46	0.40636	0.35385	0.30314	0.2549	0.20983	0.16861	0.1319	0.1004	0.07477	0.05572	0.0439	0.04	0.04036	0.04088	0.04152	0.04228	0.04315	0.0441	0.04512	0.04621	0.04734	0.0485	0.04968	0.05087	0.05203	0.05318	0.05428	0.05532	0.0563	0.0572	0.058	0.05868	0.05923	0.05965	0.05991	0.06
4618	0.265	0.11521	0.09	0.26059	0.445	0.50821	0.5734	0.6244	0.645	0.57876	0.43129	0.27943	0.2	0.18204	0.16356	0.145	0.12674	0.10919	0.09275	0.07783	0.06482	0.05414	0.04617	0.04132	0.04	0.04061	0.04126	0.04197	0.04272	0.04349	0.04429	0.04511	0.04594	0.04677	0.04761	0.04843	0.04923	0.05001	0.05076	0.05147	0.05214	0.05275	0.0533	0.05379	0.05421	0.05455	0.05479	0.05495	0.055
4617	0.985	1.97781	2.32	1.72	1.12	1.2101	1.41902	1.65468	1.825	1.9672	2.14098	2.28803	2.35	2.33377	2.28889	2.2211	2.13611	2.03967	1.9375	1.83533	1.73889	1.6539	1.58611	1.54123	1.525	1.52591	1.52851	1.53262	1.53805	1.54462	1.55215	1.56044	1.56932	1.57859	1.58808	1.59761	1.60697	1.61599	1.6245	1.63228	1.63918	1.64501	1.64955	1.65266	1.65414	1.65379	1.65145	1.64691	1.64
4613	0.05	0.05375	0.06	0.67937	1.295	1.14265	0.8075	0.47235	0.32	0.44032	0.705	0.96969	1.09	1.07028	1.01574	0.93338	0.83015	0.71304	0.58901	0.46503	0.34808	0.24513	0.16315	0.10912	0.09	0.09073	0.09156	0.09252	0.09358	0.09474	0.09601	0.09737	0.09882	0.10034	0.10196	0.10364	0.1054	0.10721	0.10909	0.11102	0.11299	0.11502	0.11708	0.11918	0.1213	0.12345	0.12562	0.12781	0.13
4609	22411	12806.9	7782.69	6731.61	6415.38	6412.51	6437.74	6541.78	6775.33	7343.53	8183.77	8945.21	9277	9246.66	9161.91	9032.16	8866.79	8675.21	8466.81	8251	8037.16	7834.71	7653.04	7501.54	7389.62	7303.21	7221.86	7145.44	7073.79	7006.78	6944.24	6886.05	6832.04	6782.08	6736.02	6693.71	6655	6619.75	6587.81	6559.04	6533.29	6510.41	6490.25	6472.68	6457.53	6444.68	6433.96	6425.24	6418.36
4602	15980.5	15415.2	14124.2	9825.04	5464.78	4015.53	2872.44	2122.66	1853.37	2338.59	3406.08	4473.58	4958.8	4939.04	4884.04	4800.24	4694.08	4571.99	4440.42	4305.8	4174.56	4053.14	3947.99	3865.53	3812.21	3780.66	3758.74	3745.71	3740.84	3743.38	3752.61	3767.79	3788.17	3813.03	3841.62	3873.21	3907.06	3942.44	3978.6	4014.82	4050.35	4084.47	4116.42	4145.48	4170.91	4191.97	4207.92	4218.04	4221.57
4601	6659.75	6419.03	5895.42	4909.82	3827.1	2978.84	2165.78	1536.9	1241.21	1189.83	1180.04	1190.11	1198.3	1203.61	1218.29	1240.47	1268.27	1299.82	1333.24	1366.67	1398.22	1426.02	1448.2	1462.88	1468.19	1467.32	1464.78	1460.75	1455.35	1448.75	1441.1	1432.55	1423.24	1413.34	1402.98	1392.32	1381.51	1370.69	1360.03	1349.67	1339.77	1330.46	1321.91	1314.26	1307.66	1302.26	1298.23	1295.69	1294.82
4303	467.85	392.238	349.79	336.681	336.26	348.966	372.805	405.99	446.735	537.783	681.374	814.966	876.02	878.301	877.622	874.508	869.487	863.085	855.828	848.243	840.857	834.195	828.785	825.153	823.825	823.195	821.379	818.483	814.616	809.885	804.399	798.266	791.593	784.488	777.059	769.415	761.663	753.91	746.266	738.837	731.732	725.059	718.926	713.44	708.709	704.842	701.946	700.13	699.5
429	0.21	0.0725	0.01	0.175	0.34	0.31812	0.27	0.22188	0.2	0.29453	0.5025	0.71047	0.805	0.78956	0.74685	0.68234	0.60149	0.50972	0.4125	0.31528	0.22352	0.14266	0.07815	0.03545	0.02	0.02003	0.0201	0.02022	0.02037	0.02056	0.02078	0.02103	0.0213	0.02158	0.02188	0.02219	0.0225	0.02281	0.02312	0.02342	0.02371	0.02397	0.02422	0.02444	0.02463	0.02479	0.0249	0.02498	0.025
4286	107.26	122.148	127.675	118.513	103.235	87.7929	70.2723	55.9156	49.965	68.7534	113.634	167.382	212.77	250.42	291.637	335.22	379.966	424.675	468.145	509.174	546.561	579.105	605.604	624.856	635.66	641.179	645.44	648.532	650.546	651.575	651.709	651.039	649.655	647.651	645.115	642.14	638.816	635.235	631.487	627.664	623.857	620.156	616.654	613.44	610.607	608.245	606.444	605.298	604.895
4211	0.61	0.12719	0.02	0.63889	1.26	1.17109	0.96972	0.76724	0.675	0.64826	0.58495	0.51041	0.45	0.40417	0.35711	0.30986	0.26338	0.2187	0.1768	0.13869	0.10536	0.07784	0.0571	0.04415	0.04	0.04057	0.04115	0.04173	0.0423	0.04288	0.04347	0.04405	0.04464	0.04523	0.04583	0.04643	0.04704	0.04765	0.04827	0.04891	0.04954	0.05018	0.05084	0.0515	0.05218	0.05287	0.05357	0.05428	0.055
4209	44482	35173.9	31560.9	34476.8	37162.1	34712.2	29136.4	23095.2	19249.3	17454.5	15925	14859.4	14456.1	14564.1	14874.2	15347.2	15944.1	16625.9	17353.6	18088.1	18790.3	19421.3	19942	20313.3	20496.2	20590.9	20721.3	20883.9	21075.2	21291.6	21529.5	21785.5	22056.1	22337.6	22626.5	22919.4	23212.6	23502.7	23786.1	24059.3	24318.7	24560.8	24782.1	24979.1	25148.2	25285.8	25388.5	25452.7	25474.9
4205	915.285	1087.53	1153.86	1088.05	1022.23	1128.88	1386.09	1699.81	1975.95	2221.64	2479.26	2707.6	2865.43	2979.43	3101.45	3228.08	3355.89	3481.47	3601.4	3712.25	3810.62	3893.08	3956.22	3996.6	4010.82	4005.4	3989.75	3964.79	3931.47	3890.71	3843.44	3790.59	3733.09	3671.88	3607.87	3542	3475.2	3408.4	3342.54	3278.53	3217.31	3159.81	3106.96	3059.69	3018.93	2985.61	2960.66	2945	2939.58
4150	72263.8	66190.8	63937.9	66597.5	69219.4	68562.2	66901.1	64702.2	62431.3	59569.3	55931.2	52484	50195	48832.7	47528.5	46293.7	45139.5	44077.3	43118.1	42273.3	41554.2	40971.9	40537.8	40263	40158.9	40196.7	40334.2	40562.4	40872.3	41254.9	41701.2	42202.2	42748.8	43332.1	43943.1	44572.7	45211.9	45851.8	46483.2	47097.3	47685	48237.3	48745.2	49199.6	49591.7	49912.3	50152.4	50303.1	50355.3
4149	6332.1	5432.96	4882.44	4614.34	4492.5	4582.88	4811.28	5113.58	5425.66	5818.21	6311.54	6766.04	7042.09	7174.49	7291.65	7394.27	7483.07	7558.75	7622.03	7673.62	7714.24	7744.59	7765.39	7777.34	7781.17	7771.07	7741.94	7695.5	7633.48	7557.61	7469.63	7371.26	7264.24	7150.3	7031.16	6908.56	6784.23	6659.9	6537.31	6418.17	6304.23	6197.2	6098.84	6010.86	5934.99	5872.97	5826.53	5797.39	5787.3
4097	14733.7	14291.7	14497.8	16382.4	18229.3	17836.8	16848.6	15881.1	15550.8	16660.2	18849.1	20989.6	21953.7	21848.4	21555.8	21110.7	20548.3	19903.4	19211	18506	17823.4	17198.1	16665.2	16259.4	16015.9	15875.5	15754.8	15652.7	15568	15499.3	15445.5	15405.4	15377.7	15361.2	15354.6	15356.8	15366.5	15382.5	15403.6	15428.4	15455.9	15484.7	15513.7	15541.6	15567.2	15589.2	15606.4	15617.7	15621.7
4094	29.275	31.2904	32.935	36.5051	40.97	45.2571	51.3563	57.2023	60.73	62.7715	65.1551	67.3099	68.665	69.9182	72.0733	75.0184	78.6418	82.8314	87.4756	92.4623	97.6798	103.016	108.36	113.598	118.62	124.012	130.378	137.637	145.702	154.492	163.922	173.909	184.368	195.216	206.369	217.744	229.257	240.824	252.361	263.785	275.011	285.957	296.538	306.671	316.272	325.257	333.543	341.045	347.68
4092	4032.97	4903.42	6414.77	12312.1	17332.6	16250.7	13810.9	11222	9692.92	9160.88	8752.28	8459.59	8275.28	8138.51	7995.1	7847.55	7698.35	7550	7404.98	7265.79	7134.92	7014.86	6908.11	6817.16	6744.5	6677.34	6601.9	6519.16	6430.11	6335.75	6237.07	6135.06	6030.7	5924.99	5818.92	5713.48	5609.66	5508.46	5410.85	5317.84	5230.42	5149.57	5076.28	5011.55	4956.37	4911.73	4878.61	4858.02	4850.93
4091	2936.75	3301.76	3446.47	3360.47	3192.24	2937.4	2590.49	2284.69	2153.17	2173.57	2218.6	2264	2285.51	2281.72	2268.64	2248.07	2221.86	2191.82	2159.78	2127.57	2097.02	2069.95	2048.18	2033.56	2027.89	2028.32	2030.66	2034.73	2040.37	2047.4	2055.64	2064.94	2075.12	2086	2097.43	2109.21	2121.2	2133.2	2145.06	2156.61	2167.66	2178.05	2187.61	2196.17	2203.56	2209.6	2214.13	2216.97	2217.96
4090	717.06	715.912	674.39	557.248	471.065	507.309	596.642	709.962	818.17	946.249	1103.29	1236.33	1292.45	1282.49	1254.85	1212.85	1159.83	1099.13	1034.06	967.975	904.2	846.067	796.912	760.067	738.865	727.094	716.292	706.418	697.43	689.286	681.945	675.365	669.505	664.322	659.775	655.823	652.424	649.536	647.118	645.127	643.523	642.263	641.307	640.612	640.137	639.839	639.679	639.613	639.6
4089	2826.66	2589.16	2425.87	2311.73	2269.14	2426.47	2749.72	3106.13	3362.96	3534.01	3698.68	3822.65	3871.6	3847.08	3778.83	3674.79	3542.91	3391.14	3227.43	3059.73	2895.98	2744.13	2612.14	2507.94	2439.49	2391.53	2343.58	2295.85	2248.5	2201.71	2155.67	2110.55	2066.53	2023.8	1982.52	1942.88	1905.06	1869.23	1835.58	1804.29	1775.53	1749.48	1726.33	1706.24	1689.41	1676	1666.21	1660.2	1658.15
4088	4565.16	4350.83	4265.53	4756.24	5246.95	4897.44	4099.76	3230.21	2665.09	2321.39	1939.02	1628.56	1500.64	1513.4	1548.91	1603.67	1674.15	1756.86	1848.29	1944.93	2043.26	2139.78	2230.99	2313.37	2383.41	2447.51	2514.08	2582.66	2652.8	2724.02	2795.87	2867.88	2939.6	3010.55	3080.27	3148.31	3214.19	3277.47	3337.66	3394.33	3446.99	3495.18	3538.45	3576.34	3608.37	3634.09	3653.03	3664.74	3668.74
4087	4656.4	4258.54	3946.72	3659.18	3411.66	3254.09	3110.78	3006.56	2966.3	3139.5	3521.22	3904.69	4083.11	4069.38	4019.04	3939.3	3837.36	3720.43	3595.71	3470.42	3351.74	3246.9	3163.09	3107.52	3087.4	3084.65	3076.71	3064.05	3047.15	3026.48	3002.5	2975.7	2946.53	2915.48	2883.02	2849.61	2815.73	2781.85	2748.44	2715.97	2684.92	2655.76	2628.95	2604.98	2584.3	2567.4	2554.75	2546.81	2544.05
4086	145.795	138.942	128.755	112.168	93.145	74.3502	53.9864	37.6582	30.97	37.2856	51.18	65.0744	71.39	71.0623	70.1442	68.7332	66.9267	64.8224	62.5176	60.1099	57.6968	55.3758	53.2443	51.3999	49.94	48.6707	47.34	45.9583	44.5358	43.0829	41.61	40.1275	38.6458	37.1751	35.7258	34.3084	32.9331	31.6104	30.3505	29.1639	28.0609	27.0518	26.1471	25.3571	24.6921	24.1626	23.7788	23.5512	23.49
4084	430.25	862.333	1185.12	1589.8	1872.57	1632.29	1177.8	737.555	540.035	635.525	849.582	1073.58	1198.91	1234.69	1263.01	1284.7	1300.58	1311.49	1318.26	1321.7	1322.67	1321.97	1320.45	1318.93	1318.23	1317.38	1314.91	1310.98	1305.73	1299.31	1291.86	1283.53	1274.47	1264.82	1254.73	1244.35	1233.82	1223.3	1212.91	1202.83	1193.18	1184.12	1175.79	1168.34	1161.92	1156.66	1152.73	1150.26	1149.41
405	2607.5	2297.2	2023.2	1758.89	1551.34	1412.49	1281.41	1183.88	1145.64	1172.17	1231.45	1293.01	1326.4	1332.75	1334.08	1331.23	1325.06	1316.42	1306.17	1295.16	1284.24	1274.26	1266.07	1260.53	1258.5	1257.59	1254.98	1250.81	1245.24	1238.42	1230.52	1221.68	1212.07	1201.84	1191.14	1180.13	1168.96	1157.8	1146.79	1136.09	1125.85	1116.24	1107.41	1099.5	1092.69	1087.12	1082.95	1080.33	1079.42
4005	15215	14105.7	13073.5	11671.7	10737.6	11008.1	11551.9	12169	12659.5	13131.4	13708.9	14216.2	14477.7	14591.7	14765.2	14984.7	15237.3	15509.6	15788.4	16060.6	16312.9	16532.1	16705	16818.5	16859.2	16854.3	16840.2	16817.6	16787.5	16750.6	16707.9	16660.1	16608.2	16552.8	16495	16435.4	16375	16314.6	16255.1	16197.2	16141.9	16089.9	16042.1	15999.4	15962.6	15932.4	15909.9	15895.7	15890.8
3727	168920	384852	546634	686799	767017	705409	566825	420628	336180	308403	286365	270652	261848	256859	252209	247913	243988	240448	237308	234584	232292	230446	229061	228154	227739	227977	228976	230670	232994	235882	239270	243091	247282	251775	256507	261412	266423	271477	276508	281450	286239	290808	295093	299028	302548	305588	308082	309965	311171
3726	1131.02	8109.96	11940.3	12948.1	13017.1	11921.4	9831.52	7533.15	5811.87	4610.61	3489.95	2662.01	2338.89	2346.57	2368.34	2402.28	2446.48	2499.03	2558.02	2621.53	2687.66	2754.48	2820.1	2882.59	2940.04	2999.64	3069.11	3147.38	3233.35	3325.94	3424.07	3526.64	3632.57	3740.79	3850.19	3959.7	4068.23	4174.69	4278	4377.08	4470.83	4558.17	4638.02	4709.29	4770.89	4821.74	4860.76	4886.85	4898.93
3725	1356.7	18602.9	24450	13493.5	2537.14	2566.01	2636.48	2724.37	2805.45	2872.73	2939.54	3012.2	3097.07	3228	3426.84	3681.89	3981.43	4313.76	4667.16	5029.92	5390.34	5736.7	6057.29	6340.41	6574.34	6781.12	6989.97	7199.98	7410.23	7619.79	7827.75	8033.19	8235.2	8432.84	8625.22	8811.4	8990.46	9161.5	9323.59	9475.81	9617.24	9746.96	9864.07	9967.63	10056.7	10130.4	10187.9	10228.1	10250.1
367	4430.19	4676.63	4618.39	4164.39	3592.14	3073.5	2515.05	2068.63	1886.09	2011.77	2293.44	2588.06	2752.57	2803.25	2851.34	2896.35	2937.72	2974.95	3007.49	3034.83	3056.43	3071.78	3080.33	3081.57	3074.97	3058.61	3031.55	2994.75	2949.18	2895.78	2835.51	2769.34	2698.21	2623.1	2544.94	2464.72	2383.37	2301.86	2221.14	2142.18	2065.93	1993.35	1925.39	1863.02	1807.19	1758.85	1718.98	1688.52	1668.42
3665	2852.82	2796.65	2982.01	5024.31	8710.58	13127.7	18647.9	24288.3	29065.9	32949.7	36512.8	39679.1	42372	44840.2	47350.2	49853.2	52300.4	54642.8	56831.5	58817.6	60552.2	61986.5	63071.5	63758.4	63998.2	63852.7	63431.1	62755.8	61849.4	60734.2	59432.8	57967.6	56361	54635.5	52813.5	50917.6	48970.1	46993.6	45010.4	43043.1	41114	39245.7	37460.6	35781.1	34229.8	32829	31601.2	30569	29754.6
3664	3.27	2.19221	1.755	1.92646	2.095	2.01447	1.76703	1.50608	1.385	1.71703	2.4475	3.17797	3.51	3.51157	3.51593	3.5225	3.53074	3.54009	3.55	3.55991	3.56926	3.5775	3.58407	3.58843	3.59	3.58648	3.57633	3.56017	3.53859	3.51222	3.48169	3.44756	3.4105	3.37108	3.32993	3.28767	3.2449	3.20223	3.16029	3.11967	3.08099	3.04487	3.01192	2.98274	2.95796	2.93818	2.92402	2.91609	2.915
3663	11467.3	11359.4	11069.3	9007.04	6607.27	5562.37	4614.88	3927.26	3661.95	4565.65	6575.63	8640.21	9707.74	9912.69	10092.4	10249.5	10386.7	10506.4	10611.4	10704.3	10787.6	10864.1	10936.2	11006.7	11078	11152.7	11230.7	11311.5	11394.6	11479.3	11565.1	11651.4	11737.5	11823	11907.1	11989.5	12069.3	12146.2	12219.4	12288.4	12352.6	12411.5	12464.4	12510.8	12550.1	12581.6	12604.9	12619.3	12624.2
3661	43354.8	44460.9	44438.3	41388.3	38614.4	38624.9	38822	39140.7	39516.3	40417.6	41975.9	43619.7	44777.2	45494.2	46191.8	46861.9	47496.1	48086.5	48624.6	49102.5	49511.8	49844.4	50092.1	50246.8	50300.1	50253.2	50117.6	49901.4	49612.6	49259	48848.8	48389.9	47890.3	47357.8	46800.7	46226.7	45643.9	45060.3	44483.8	43922.4	43384.1	42876.9	42408.8	41987.7	41621.6	41318.5	41086.4	40933.3	40867
3660	858.145	866.63	841.88	681.626	502.19	438.542	390.647	364.473	365.99	569.899	1001.72	1443.63	1677.82	1732.52	1781.3	1824.38	1861.98	1894.33	1921.65	1944.16	1962.08	1975.63	1985.03	1990.51	1992.29	1992.75	1994.07	1996.17	1998.99	2002.43	2006.41	2010.87	2015.73	2020.89	2026.29	2031.85	2037.49	2043.12	2048.68	2054.08	2059.25	2064.1	2068.56	2072.55	2075.99	2078.8	2080.91	2082.23	2082.68
3659	5104.36	4031.52	3488.66	3433.1	3521.05	3860.31	4445.81	5010.48	5287.27	5322.46	5345.34	5363.31	5383.78	5426.83	5503.37	5607.05	5731.5	5870.37	6017.29	6165.92	6309.89	6442.84	6558.41	6650.25	6711.99	6758.14	6807.14	6858.56	6911.98	6966.97	7023.1	7079.94	7137.07	7194.05	7250.45	7305.86	7359.84	7411.96	7461.79	7508.91	7552.89	7593.3	7629.71	7661.69	7688.82	7710.67	7726.8	7736.79	7740.22
3651	0.08	0.085	0.09	0.09625	0.1	0.09922	0.0975	0.09578	0.095	0.10359	0.1225	0.14141	0.15	0.14963	0.1486	0.14708	0.1452	0.14311	0.14097	0.1389	0.13707	0.13562	0.1347	0.13443	0.135	0.13625	0.1379	0.13993	0.14228	0.14493	0.14782	0.15092	0.15419	0.15758	0.16104	0.16456	0.16807	0.17153	0.17492	0.17817	0.18127	0.18415	0.18678	0.18912	0.19112	0.19276	0.19398	0.19473	0.195
3516	6012.69	6899.86	7221.73	6752.72	6282.86	6623.43	7369.19	8133.89	8531.28	8596.34	8628.98	8640.36	8641.67	8629.28	8595.03	8543.29	8478.43	8404.83	8326.86	8248.88	8175.28	8110.42	8058.68	8024.43	8012.05	7996.01	7949.72	7875.94	7777.42	7656.9	7517.13	7360.87	7190.86	7009.85	6820.59	6625.83	6428.32	6230.82	6036.06	5846.8	5665.79	5495.78	5339.51	5199.75	5079.23	4980.7	4906.92	4860.64	4844.6
3394	51527.7	44512.6	37342.8	29425.4	22492.5	17325.1	12680.2	9043.93	6902.42	5749.33	4814.2	4187.09	3958.04	4062.6	4351.68	4788.37	5335.78	5956.99	6615.11	7273.23	7894.44	8441.85	8878.54	9167.62	9272.18	9249.7	9184.69	9080.83	8941.78	8771.22	8572.8	8350.21	8107.1	7847.14	7574.01	7291.37	7002.89	6712.24	6423.08	6139.08	5863.92	5601.26	5354.76	5128.1	4924.95	4748.97	4603.83	4493.19	4420.74
338917	0.02	0.02251	0.03	1.66999	3.305	2.79328	1.6675	0.54172	0.03	0.30019	0.89928	1.50997	1.815	1.84925	1.86115	1.85379	1.83025	1.79363	1.74699	1.69345	1.63607	1.57795	1.52218	1.47183	1.43	1.38949	1.3416	1.28713	1.22689	1.16169	1.09234	1.01965	0.94441	0.86745	0.78956	0.71157	0.63427	0.55846	0.48498	0.41462	0.34817	0.28647	0.23031	0.1805	0.13784	0.10316	0.07725	0.06094	0.055
3298	1518.01	1829.63	1905.54	1588.31	1182.43	1012.96	870.587	772.532	736.02	848.612	1096.32	1344.02	1456.61	1448.74	1426.86	1393.52	1351.29	1302.74	1250.43	1196.93	1144.8	1096.61	1054.93	1022.31	1001.33	986.918	972.344	957.678	942.988	928.343	913.812	899.465	885.369	871.594	858.208	845.281	832.881	821.078	809.939	799.535	789.933	781.203	773.414	766.633	760.932	756.377	753.038	750.985	750.285
3280	389.68	22100.1	32281.9	78246.6	121640	104995	70730.5	36267.1	19025.9	16753.2	15469.1	15005.4	15193.6	15836	16798.9	18010.6	19399.4	20893.6	22421.2	23910.7	25290.3	26488.2	27432.7	28051.9	28274.3	28219.1	28059.7	27805.1	27464.6	27047.2	26562	26018.3	25425.2	24791.7	24127.1	23440.4	22740.8	22037.4	21339.4	20656	19996.1	19369.1	18783.9	18249.9	17775.9	17371.4	17045.2	16806.7	16664.9
326	2.1	3.75426	5.38	6.8958	8.465	11.0328	14.4217	17.3761	18.64	18.0594	16.7193	15.222	14.17	13.4034	12.3995	11.2162	9.9115	8.5433	7.16954	5.84818	4.63714	3.59436	2.77779	2.24535	2.055	2.0757	2.13592	2.23286	2.36369	2.5256	2.71578	2.93142	3.16969	3.4278	3.70291	3.99222	4.29293	4.6022	4.91722	5.23518	5.55328	5.86869	6.1786	6.4802	6.77067	7.0472	7.30697	7.54718	7.765
3205	6641.34	6489.73	6130.06	4956.11	3890.97	3756.18	3734.66	3805.31	3947	4502.21	5502.44	6460.13	6887.7	6874.16	6835.89	6776.44	6699.35	6608.17	6506.45	6397.73	6285.56	6173.48	6065.04	5963.79	5873.26	5783.84	5684.33	5575.89	5459.67	5336.87	5208.62	5076.11	4940.5	4802.96	4664.65	4526.73	4390.38	4256.76	4127.03	4002.37	3883.94	3772.9	3670.42	3577.67	3495.82	3426.02	3369.45	3327.27	3300.64
3204	294.54	290.515	279.995	239.035	186.675	150.156	115.466	89.5561	79.375	85.9367	100.373	114.808	121.37	121.182	120.655	119.846	118.81	117.603	116.283	114.903	113.522	112.194	110.977	109.925	109.095	108.27	107.212	105.944	104.49	102.874	101.12	99.2516	97.2932	95.2685	93.2012	91.1153	89.0348	86.9833	84.985	83.0636	81.243	79.5472	77.9999	76.6252	75.4468	74.4887	73.7748	73.3289	73.175
3201	105.675	88.5018	73.965	61.606	50.695	39.2245	26.7245	16.6734	12.55	14.4254	18.689	23.2968	26.205	27.4804	28.5709	29.5037	30.3062	31.0056	31.6292	32.2045	32.7586	33.3189	33.9127	34.5673	35.31	36.1176	36.9469	37.7956	38.661	39.5409	40.4326	41.3338	42.2419	43.1545	44.0691	44.9833	45.8946	46.8005	47.6986	48.5864	49.4613	50.3211	51.1631	51.9849	52.7841	53.5582	54.3047	55.0211	55.705
3196	11.585	10.3972	10	10.6728	11.3	9.84766	6.6525	3.45734	2.005	2.41901	3.43529	4.71517	5.92	7.0915	8.45928	9.96652	11.5564	13.172	14.7566	16.2534	17.6054	18.7559	19.6481	20.225	20.43	20.3873	20.2637	20.066	19.8009	19.475	19.0952	18.6682	18.2006	17.6993	17.171	16.6224	16.0601	15.4911	14.9219	14.3594	13.8102	13.2811	12.7788	12.31	11.8815	11.5	11.1723	10.9051	10.705
3171	1.875	2.26985	2.585	5.20141	7.71	7.94203	8.4525	8.96297	9.195	9.12234	8.9625	8.80265	8.73	8.65013	8.42858	8.09244	7.66879	7.18472	6.66732	6.14368	5.6409	5.18605	4.80622	4.52851	4.38	4.30063	4.21288	4.11761	4.01565	3.9079	3.79521	3.67843	3.55845	3.43611	3.31227	3.18781	3.06358	2.94045	2.81928	2.70092	2.58625	2.47613	2.37141	2.27297	2.18166	2.09835	2.02388	1.95915	1.905
3170	0.01	0.18118	0.425	0.86945	1.18	0.99719	0.595	0.19281	0.01	0.06703	0.1925	0.31797	0.375	0.36782	0.34797	0.31797	0.28037	0.2377	0.1925	0.1473	0.10463	0.06703	0.03703	0.01718	0.01	0.01001	0.01004	0.01009	0.01017	0.01026	0.01037	0.0105	0.01064	0.01081	0.01099	0.01119	0.0114	0.01162	0.01187	0.01213	0.0124	0.01269	0.01298	0.01329	0.01361	0.01394	0.01428	0.01464	0.015
3169	1.03	0.67375	0.605	2.63	4.655	4.2283	3.26004	2.21801	1.57	1.32745	1.17746	1.10123	1.08	1.07459	1.05963	1.03703	1.0087	0.97656	0.9425	0.90844	0.8763	0.84797	0.82537	0.81041	0.805	0.80341	0.7988	0.79146	0.78167	0.76968	0.75579	0.74025	0.72334	0.70533	0.68651	0.66714	0.6475	0.62786	0.60849	0.58967	0.57166	0.55475	0.53922	0.52532	0.51333	0.50354	0.4962	0.4916	0.49
3159	283481	270428	268564	366885	530698	672472	825813	975706	1.10714e+06	1.23533e+06	1.36516e+06	1.46608e+06	1.50756e+06	1.50897e+06	1.51008e+06	1.5109e+06	1.51144e+06	1.51174e+06	1.5118e+06	1.51164e+06	1.51127e+06	1.51073e+06	1.51001e+06	1.50915e+06	1.50816e+06	1.50525e+06	1.49882e+06	1.48919e+06	1.47664e+06	1.46149e+06	1.44403e+06	1.42458e+06	1.40342e+06	1.38086e+06	1.3572e+06	1.33275e+06	1.3078e+06	1.28266e+06	1.25764e+06	1.23302e+06	1.20912e+06	1.18624e+06	1.16467e+06	1.14472e+06	1.1267e+06	1.1109e+06	1.09762e+06	1.08718e+06	1.07986e+06
3091	2504.37	2964.5	3161.47	3094.47	3027.47	3093.84	3251.67	3439.07	3594.12	3756.17	3958.96	4132.18	4205.55	4186.88	4134.98	4056.02	3956.18	3841.6	3718.47	3592.94	3471.19	3359.39	3263.69	3190.26	3145.28	3116.66	3088.24	3060.12	3032.39	3005.14	2978.45	2952.42	2927.15	2902.7	2879.19	2856.69	2835.3	2815.1	2796.19	2778.66	2762.59	2748.07	2735.2	2724.06	2714.75	2707.35	2701.95	2698.65	2697.53
3090	2.62	2.74685	3.125	57.5757	111.775	101.084	76.7905	50.5615	34.065	26.9082	21.101	16.9144	14.62	13.4333	12.3847	11.4675	10.6751	10.0008	9.43803	8.98008	8.62031	8.35207	8.16871	8.06357	8.03	8.04228	8.07772	8.1342	8.20963	8.3019	8.40891	8.52854	8.65871	8.79729	8.94218	9.09128	9.2425	9.39372	9.54282	9.68772	9.8263	9.95646	10.0761	10.1831	10.2754	10.3508	10.4073	10.4427	10.455
30812	0.17	4.02704	7.995	12.4505	16.27	19.0347	21.5424	23.3626	24.065	22.9278	20.3178	17.4377	15.49	14.443	13.4639	12.5536	11.7126	10.942	10.2424	9.61453	9.05931	8.57747	8.16978	7.83703	7.58	7.36287	7.14963	6.94076	6.73673	6.53801	6.34508	6.15842	5.9785	5.80581	5.64079	5.48396	5.33577	5.1967	5.06722	4.94782	4.83897	4.74115	4.65482	4.58047	4.51857	4.46959	4.43403	4.41233	4.405
30062	15.725	14.7644	13.42	11.2854	9.325	7.36608	4.51792	1.95077	0.835	0.89262	1.02239	1.15972	1.24	1.25328	1.23647	1.19524	1.13526	1.06219	0.98169	0.89944	0.82109	0.75229	0.69874	0.66609	0.66	0.67026	0.68273	0.69719	0.71337	0.73106	0.75002	0.77001	0.7908	0.81215	0.83383	0.8556	0.87723	0.89848	0.91913	0.93892	0.95762	0.97501	0.99084	1.00488	1.0169	1.02665	1.03391	1.03844	1.04
2908	2031.62	2005.92	2075.82	2242.73	2474.99	2890.36	3485.03	4047.45	4366.1	4416.22	4362.36	4276.93	4232.36	4242.81	4271.7	4315.34	4370.04	4432.11	4497.88	4563.64	4625.71	4680.41	4724.05	4752.94	4763.39	4766.31	4774.76	4788.22	4806.2	4828.19	4853.69	4882.2	4913.23	4946.25	4980.79	5016.32	5052.36	5088.4	5123.94	5158.47	5191.5	5222.52	5251.03	5276.54	5298.53	5316.51	5329.97	5338.41	5341.34
27022	12.645	13.1103	15.195	31.5635	46.62	43.4436	36.286	28.704	24.255	22.7434	21.5664	20.67	20	19.3896	18.7195	18.0074	17.2707	16.527	15.7939	15.0889	14.4295	13.8334	13.3181	12.9011	12.6	12.3604	12.117	11.871	11.6238	11.3765	11.1303	10.8866	10.6466	10.4115	10.1825	9.96097	9.74806	9.54504	9.35315	9.17364	9.00774	8.8567	8.72177	8.60419	8.5052	8.42603	8.36796	8.3322	8.32
2672	19661.7	15899.4	12523.5	9312.09	6840.35	5164.42	3662.55	2580.9	2165.64	2324.75	2709.62	3181.56	3601.89	3974.86	4387.9	4827.22	5278.98	5729.36	6164.53	6570.68	6933.98	7240.61	7476.75	7628.57	7682.24	7670.19	7635.31	7579.53	7504.79	7413.02	7306.14	7186.09	7054.79	6914.18	6766.19	6612.75	6455.78	6297.22	6139	5983.05	5831.3	5685.68	5548.11	5420.54	5304.88	5203.08	5117.05	5048.74	5000.06
2627	1.345	1.7529	2.24	2.97229	3.52	3.49511	3.25774	2.98524	2.855	2.76594	2.57	2.37406	2.285	2.29603	2.32645	2.37221	2.4293	2.49367	2.5613	2.62818	2.69025	2.7435	2.7839	2.80741	2.81	2.79689	2.77643	2.74933	2.71628	2.67801	2.63518	2.58854	2.53876	2.48655	2.43262	2.37766	2.32238	2.2675	2.21369	2.16168	2.11216	2.06582	2.02339	1.98556	1.95304	1.92651	1.9067	1.89429	1.89
2626	0.03	0.41628	0.69	0.88215	0.975	1.03787	1.17349	1.30236	1.345	1.26317	1.11335	0.95812	0.86	0.80323	0.73273	0.65203	0.56471	0.47434	0.38445	0.29862	0.22041	0.15338	0.10111	0.06712	0.055	0.05507	0.05527	0.05559	0.05604	0.05659	0.05726	0.05802	0.05887	0.05981	0.06084	0.06194	0.06309	0.06432	0.0656	0.06693	0.0683	0.0697	0.07114	0.07259	0.07407	0.07556	0.07704	0.07852	0.08
2625	0.61	0.37233	0.34	0.94473	1.52	1.43952	1.25527	1.06963	0.985	1.00409	1.0455	1.0854	1.1	1.07853	1.02982	0.95941	0.87285	0.7757	0.6735	0.5718	0.47615	0.39209	0.32518	0.28097	0.265	0.26682	0.27209	0.28047	0.29167	0.30536	0.32125	0.33901	0.35834	0.3789	0.40042	0.42255	0.445	0.46745	0.48958	0.51109	0.53167	0.55099	0.56875	0.58464	0.59833	0.60953	0.61791	0.62318	0.625
2624	5506.07	6312.43	7250.87	8576.62	9578.46	9755.98	9684.77	9488.27	9289.92	9129.28	8981.4	8873.04	8830.98	9186.11	10167.9	11651.1	13510.4	15620.2	17855.5	20090.7	22200.6	24059.8	25543	26524.9	26880	26870.6	26843.2	26798.8	26738.4	26663.2	26574.2	26472.5	26359.2	26235.2	26101.7	25959.8	25810.4	25654.7	25493.8	25328.7	25160.4	24990	24818.7	24647.4	24477.2	24309.3	24144.5	23984.1	23829.2
2623	8.62	7.32527	6.4	5.90037	5.43	4.48855	3.22996	2.12764	1.655	1.80004	2.12763	2.4764	2.685	2.7656	2.83796	2.90216	2.95826	3.00636	3.04652	3.07881	3.10332	3.12012	3.12928	3.13088	3.125	3.11056	3.08702	3.05525	3.0161	2.97045	2.91915	2.86308	2.80308	2.74003	2.67479	2.60822	2.54119	2.47457	2.40919	2.34595	2.28571	2.22931	2.17763	2.13153	2.09188	2.05954	2.03538	2.02024	2.015
2553	656.535	687.825	708.15	663.185	619.09	657.614	728.591	817.877	911.33	1038.05	1198.78	1336.79	1395.4	1378.62	1332.15	1261.84	1173.5	1072.96	966.058	858.612	756.453	665.409	591.308	539.977	517.245	511.453	506.994	503.772	501.689	500.65	500.557	501.314	502.825	504.992	507.719	510.911	514.469	518.297	522.3	526.379	530.44	534.384	538.116	541.539	544.556	547.071	548.986	550.207	550.635
2551	766.48	988.849	1067.16	941.982	816.8	865.851	989.242	1151.33	1316.48	1530.96	1801.58	2033.49	2131.86	2111.71	2055.82	1971.07	1864.32	1742.46	1612.36	1480.87	1354.88	1241.26	1146.88	1078.61	1043.32	1027.69	1013.78	1001.48	990.716	981.381	973.384	966.635	961.038	956.502	952.933	950.238	948.324	947.098	946.467	946.338	946.617	947.213	948.03	948.978	949.962	950.889	951.666	952.201	952.4
2516	2.165	2.31193	2.695	4.20422	5.615	6.01039	6.55147	7.02929	7.235	7.32407	7.52	7.71593	7.805	7.75899	7.63082	7.43533	7.18731	6.90157	6.59295	6.27625	5.96627	5.67785	5.42579	5.2249	5.09	4.98581	4.86811	4.73835	4.59797	4.4484	4.29109	4.12746	3.95898	3.78706	3.61315	3.43869	3.26511	3.09386	2.92637	2.76408	2.60844	2.46087	2.32283	2.19574	2.08105	1.98019	1.8946	1.82572	1.775
2494	0	0.0552	0.13	0.2152	0.35	0.82689	1.86913	3.43681	5.49	11.8971	23.7257	36.7353	46.685	53.7786	60.9577	68.0884	75.037	81.6694	87.8518	93.4504	98.3313	102.361	105.404	107.329	108	107.823	107.311	106.495	105.404	104.069	102.519	100.785	98.8965	96.8835	94.776	92.604	90.3976	88.1867	86.0014	83.8717	81.8275	79.8989	78.1159	76.5084	75.1066	73.9403	73.0396	72.4345	72.155
23764	444.055	1264.34	2531.21	5009.68	6791.4	6369.78	5403.4	4339.96	3627.16	3243.75	2904.98	2663.27	2571.05	2590.8	2646.54	2733.02	2844.96	2977.1	3124.18	3280.95	3442.13	3602.46	3756.69	3899.54	4025.76	4147.16	4278.19	4417.54	4563.9	4715.94	4872.35	5031.82	5193.02	5354.65	5515.39	5673.92	5828.92	5979.09	6123.1	6259.64	6387.39	6505.05	6611.28	6704.78	6784.23	6848.31	6895.72	6925.13	6935.22
23598	6107.44	5315.58	4529.89	3561.94	2776.75	2441.05	2175.59	1991.78	1900.99	1863.69	1834.26	1814.94	1808.01	1813.65	1829.26	1852.83	1882.39	1915.92	1951.45	1986.99	2020.52	2050.08	2073.65	2089.26	2094.91	2093.41	2089.07	2082.1	2072.72	2061.13	2047.56	2032.23	2015.33	1997.1	1977.74	1957.48	1936.52	1915.08	1893.38	1871.62	1850.04	1828.84	1808.23	1788.43	1769.66	1752.14	1736.07	1721.67	1709.16
2355	5725.46	6002.29	6680.59	9897.57	12713.1	12229	11086.1	9748.93	8681.59	7319.2	5318.09	3474.47	2584.55	2445.07	2321.49	2213.09	2119.15	2038.95	1971.77	1916.9	1873.62	1841.2	1818.94	1806.11	1801.99	1805.66	1816.33	1833.46	1856.53	1885.02	1918.39	1956.13	1997.7	2042.58	2090.25	2140.17	2191.82	2244.68	2298.22	2351.91	2405.22	2457.64	2508.63	2557.67	2604.22	2647.78	2687.8	2723.77	2755.15
2354	1738.12	138883	261479	396581	475596	411515	268674	121176	43125.7	26350.7	13620.8	5452.92	2364.22	2010.35	1700.52	1432.07	1202.32	1008.61	848.267	718.633	617.039	540.818	487.302	453.825	437.72	431.997	431.161	434.79	442.461	453.751	468.237	485.498	505.111	526.652	549.7	573.832	598.625	623.657	648.505	672.746	695.959	717.719	737.606	755.195	770.065	781.794	789.957	794.133	793.9
2353	44870.1	633825	829840	439671	41232.6	27222.7	17899.5	12710.7	11103.9	12072.3	14250.1	16546.6	17870.7	18321.5	18724.9	19080.8	19389.1	19649.5	19862	20026.3	20142.3	20209.9	20228.8	20199	20120.2	20004.3	19864.6	19703.2	19522	19323.3	19109	18881.3	18642.2	18393.8	18138.2	17877.4	17613.5	17348.6	17084.8	16824.1	16568.6	16320.4	16081.6	15854.2	15640.3	15442	15261.3	15100.4	14961.3
2313	6599.18	6419.24	6078.97	5471.71	4727.34	3999.66	3229.09	2592.88	2268.28	2223.1	2268.37	2346.17	2398.57	2426.56	2467.96	2520.17	2580.55	2646.5	2715.39	2784.6	2851.52	2913.51	2967.97	3012.27	3043.8	3071.66	3106.26	3146.91	3192.95	3243.69	3298.45	3356.55	3417.32	3480.07	3544.13	3608.81	3673.45	3737.36	3799.85	3860.26	3917.9	3972.1	4022.17	4067.44	4107.23	4140.85	4167.64	4186.91	4197.98
2309	4487.3	4506.53	4671.92	6268.71	7803.53	6908.92	4940.77	2972.62	2078.01	2450.45	3273.75	4106.88	4508.81	4536.61	4543.7	4533.58	4509.72	4475.61	4434.74	4390.6	4346.66	4306.42	4273.36	4250.97	4242.73	4237.77	4223.43	4200.59	4170.07	4132.75	4089.46	4041.07	3988.42	3932.36	3873.75	3813.44	3752.27	3691.1	3630.79	3572.18	3516.12	3463.47	3415.08	3371.79	3334.47	3303.95	3281.11	3266.77	3261.8
2308	161.27	171.089	192.42	258.757	341.23	390.472	430.351	469.874	518.05	589.199	677.307	760.875	818.405	854.983	889.855	922.769	953.471	981.707	1007.22	1029.77	1049.08	1064.92	1077.02	1085.14	1089.01	1088.93	1085.53	1079.1	1069.92	1058.28	1044.45	1028.73	1011.39	992.717	972.997	952.512	931.545	910.379	889.297	868.584	848.521	829.393	811.483	795.074	780.449	767.892	757.686	750.114	745.46
2302	2.415	220.848	329.71	340.276	335.845	282.79	172.422	62.3334	10.12	6.54876	3.97253	2.36379	1.695	1.51018	1.36794	1.26266	1.18877	1.14064	1.11268	1.09929	1.09489	1.09386	1.09059	1.07951	1.055	1.0194	0.97913	0.93474	0.88679	0.83582	0.78239	0.72703	0.67031	0.61278	0.55496	0.49743	0.44073	0.38541	0.33202	0.2811	0.23322	0.1889	0.14871	0.11321	0.08292	0.0584	0.04021	0.02889	0.025
2300	0.03	0.1155	0.31	0.93793	1.455	1.3925	1.24666	1.08	0.955	0.88015	0.8179	0.7617	0.705	0.64249	0.57461	0.50343	0.43102	0.35945	0.29076	0.22702	0.17031	0.12269	0.08622	0.06298	0.055	0.0554	0.05587	0.05642	0.05704	0.05773	0.05848	0.0593	0.06017	0.06112	0.0621	0.06314	0.06423	0.06536	0.06654	0.06775	0.06901	0.07029	0.07161	0.07295	0.07433	0.07572	0.07713	0.07856	0.08
2299	1.525	2.63967	3.455	4.10896	4.54	4.34483	3.75409	3.15505	2.935	3.11414	3.38291	3.63398	3.76	3.78621	3.80961	3.83051	3.84919	3.86596	3.88112	3.89497	3.90781	3.91993	3.93163	3.94323	3.955	3.95951	3.94992	3.92748	3.89342	3.84898	3.79538	3.73388	3.66569	3.59206	3.51423	3.43344	3.35089	3.26786	3.18556	3.10524	3.02813	2.95545	2.88846	2.82838	2.77646	2.73393	2.70202	2.68196	2.675
2297	37252.3	36874.1	36430.2	33820.7	29784.8	25880.4	21571.2	17983.6	16244	15893.7	15668.7	15487	15266.7	14974.3	14637.8	14267.7	13874.6	13469.3	13062.3	12664.3	12285.8	11937.5	11630.1	11374.1	11180.2	11022.3	10867.3	10715.7	10567.6	10423.5	10283.8	10148.6	10018.4	9893.54	9774.29	9661.01	9554.04	9453.7	9360.33	9274.27	9195.85	9125.41	9063.27	9009.78	8965.26	8930.06	8904.49	8888.91	8883.65
2296	88.205	95.9813	98.17	73.77	49.37	60.952	86.6611	112.942	126.24	126.048	122.693	118.871	117.275	118.036	119.404	121.255	123.467	125.916	128.478	131.031	133.449	135.611	137.392	138.67	139.32	139.45	139.266	138.796	138.068	137.109	135.945	134.605	133.116	131.506	129.8	128.028	126.216	124.392	122.583	120.816	119.119	117.519	116.044	114.721	113.577	112.639	111.936	111.493	111.34
2295	70.13	59.7784	50.07	38.4359	31.345	33.5648	38.4369	43.3068	45.52	43.8205	39.8751	35.4134	32.165	30.1521	28.2461	26.4504	24.7687	23.2045	21.7612	20.4425	19.2518	18.1926	17.2686	16.4832	15.84	15.272	14.711	14.1584	13.6159	13.0849	12.5669	12.0636	11.5764	11.1069	10.6566	10.227	9.81963	9.43608	9.07785	8.74648	8.44348	8.17041	7.92877	7.72011	7.54594	7.40783	7.30728	7.24582	7.225
2294	16.515	16.4519	16.93	24.1583	33.56	39.1506	45.1251	49.9245	51.99	51.9151	51.5301	51.1313	51.015	51.3626	52.104	53.1583	54.4447	55.8825	57.3907	58.8886	60.2954	61.5303	62.5123	63.1609	63.395	63.2507	62.8341	62.1698	61.2823	60.1961	58.9358	57.526	55.991	54.3556	52.6443	50.8815	49.0918	47.2997	45.5299	43.8067	42.1549	40.5988	39.1631	37.8722	36.7508	35.8233	35.1143	34.6484	34.45
22926	2744.7	2775.81	2816.84	2872.03	2952.06	3066.8	3221.74	3408.63	3619.22	4001.77	4557.78	5058.86	5276.64	5254.58	5193.17	5099.58	4980.96	4844.48	4697.29	4546.55	4399.43	4263.09	4144.67	4051.36	3990.3	3948.61	3908.66	3870.44	3833.96	3799.22	3766.23	3734.98	3705.49	3677.76	3651.79	3627.58	3605.15	3584.48	3565.59	3548.49	3533.17	3519.63	3507.89	3497.94	3489.8	3483.45	3478.92	3476.19	3475.28
22809	12206	12376.5	13083.5	16807.5	23806	37510.1	58314.6	77968.2	88219.5	90765.6	92727.5	93989.6	94435.9	93800.5	92033.8	89345.2	85944	82039.5	77841.2	73558.2	69400.1	65576.1	62295.5	59767.8	58202.3	57209.8	56261.1	55354.6	54489.1	53663.2	52875.5	52124.7	51409.4	50728.3	50079.9	49463	48876.1	48318	47787.2	47282.4	46802.2	46345.3	45910.3	45495.9	45100.7	44723.3	44362.4	44016.6	43684.6
2186	157.73	163.825	157.265	128.721	106.685	107.777	110.796	115.353	121.06	137.014	164.708	192.348	208.14	213.575	218.067	221.705	224.581	226.782	228.399	229.521	230.239	230.641	230.817	230.857	230.85	230.594	229.852	228.667	227.079	225.128	222.857	220.307	217.518	214.531	211.388	208.129	204.797	201.431	198.073	194.764	191.545	188.458	185.542	182.841	180.393	178.241	176.426	174.989	173.97
2120	1849.45	1960.31	1966.89	1757.99	1519.2	1392.54	1270.74	1175.13	1127.02	1111.99	1101.04	1093.61	1089.12	1091.37	1103.27	1122.93	1148.49	1178.07	1209.79	1241.78	1272.15	1299.05	1320.58	1334.87	1340.06	1342.17	1348.29	1358.04	1371.07	1386.99	1405.47	1426.12	1448.59	1472.51	1497.53	1523.27	1549.37	1575.48	1601.22	1626.23	1650.15	1672.63	1693.28	1711.75	1727.68	1740.7	1750.45	1756.57	1758.69
2118	1885.92	1819.49	1786.63	1783.49	1757.29	1633.52	1416.87	1200.97	1079.43	1039	1006.41	985.25	979.13	1035.6	1187.75	1417.49	1706.74	2037.41	2391.41	2750.66	3097.06	3412.53	3678.99	3878.35	3992.51	4055.48	4113.39	4166.36	4214.51	4257.96	4296.83	4331.25	4361.33	4387.2	4408.98	4426.79	4440.75	4450.98	4457.6	4460.74	4460.51	4457.05	4450.46	4440.87	4428.4	4413.17	4395.31	4374.93	4352.16
2114	7231.03	9347.73	10198	9722.17	8967.84	8387.29	7799.5	7264.39	6841.88	6509	6210.94	5959.82	5767.78	5601.06	5420.66	5230.84	5035.88	4840.04	4647.61	4462.84	4290	4133.38	3997.24	3885.85	3803.47	3737	3670.61	3604.55	3539.06	3474.39	3410.78	3348.48	3287.72	3228.76	3171.84	3117.19	3065.07	3015.72	2969.38	2926.3	2886.72	2850.88	2819.03	2791.4	2768.26	2749.83	2736.37	2728.11	2725.3
2113	652.515	675.416	682.91	674.766	671.92	715.316	817.451	952.229	1093.55	1289.81	1544.93	1766.07	1860.41	1855.82	1843.14	1823.98	1799.96	1772.7	1743.82	1714.95	1687.69	1663.67	1644.51	1631.82	1627.23	1629.79	1637.21	1649.11	1665.13	1684.89	1708.03	1734.16	1762.92	1793.93	1826.83	1861.23	1896.77	1933.07	1969.77	2006.48	2042.84	2078.47	2113	2146.07	2177.29	2206.29	2232.7	2256.16	2276.28
2078	23.805	26.4438	27.37	23.5475	19.725	21.8269	27.0043	33.5645	39.815	47.0303	55.7132	63.0132	66.08	65.5457	64.0539	61.7712	58.8642	55.4995	51.8436	48.0633	44.325	40.7955	37.6412	35.0289	33.125	31.6314	30.1423	28.6629	27.1985	25.7543	24.3356	22.9476	21.5957	20.2849	19.0207	17.8082	16.6528	15.5595	14.5338	13.5808	12.7059	11.9142	11.211	10.6016	10.0913	9.68515	9.38856	9.20677	9.145
2077	4329.98	4928.53	5500.31	6406.2	7042.05	6932.2	6658.54	6332.28	6064.62	5803.93	5492.04	5230.48	5120.73	5186.63	5369.28	5646.12	5994.57	6392.09	6816.11	7244.06	7653.38	8021.51	8325.88	8543.93	8653.09	8699.3	8743.54	8785.81	8826.11	8864.43	8900.79	8935.17	8967.58	8998.03	9026.5	9053.01	9077.55	9100.13	9120.74	9139.38	9156.06	9170.77	9183.52	9194.31	9203.13	9209.99	9214.9	9217.84	9218.82
2033	8325.12	7861.55	7719.63	7869.47	8138.41	8648.45	9430.37	10330	11193.2	12178.1	13313.5	14250.6	14640.4	14552.3	14307.5	13934.8	13463.4	12922.3	12340.4	11746.8	11170.4	10640.4	10185.7	9835.27	9618.21	9481.45	9352.48	9231.14	9117.24	9010.62	8911.09	8818.49	8732.62	8653.32	8580.42	8513.73	8453.08	8398.29	8349.19	8305.6	8267.35	8234.26	8206.15	8182.84	8164.17	8149.96	8140.02	8134.19	8132.28
2005	537.665	715.069	790.54	748.702	706.425	771.357	910.738	1059.27	1151.65	1201.81	1256.86	1301.28	1319.53	1309.89	1283.12	1242.41	1190.96	1131.96	1068.63	1004.16	941.74	884.582	835.882	798.838	776.65	762.978	749.378	735.897	722.578	709.468	696.611	684.053	671.839	660.014	648.625	637.715	627.331	617.517	608.319	599.782	591.951	584.872	578.59	573.15	568.598	564.979	562.337	560.719	560.17
2004	939.895	977.215	1066.05	1419.13	1881.42	2306.2	2828.91	3286.49	3515.91	3592.75	3682.53	3757.06	3788.16	3789.37	3792.71	3797.76	3804.08	3811.26	3818.87	3826.47	3833.65	3839.98	3845.02	3848.36	3849.57	3844.62	3830.29	3807.4	3776.75	3739.14	3695.37	3646.25	3592.57	3535.16	3474.8	3412.31	3348.48	3284.12	3220.04	3157.03	3095.9	3037.45	2982.5	2931.83	2886.26	2846.59	2813.62	2788.15	2771
2002	3476.15	3394.16	3304.24	3114.59	2922.57	2819.43	2705.93	2614.24	2576.53	2591.85	2629.55	2677.19	2722.36	2764.73	2811.58	2861.92	2914.75	2969.06	3023.86	3078.15	3130.91	3181.17	3227.9	3270.12	3306.83	3342.12	3380.53	3421.69	3465.24	3510.82	3558.06	3606.59	3656.06	3706.11	3756.37	3806.47	3856.05	3904.76	3952.22	3998.08	4041.97	4083.52	4122.38	4158.19	4190.56	4219.16	4243.61	4263.54	4278.6
2000	7417.41	7086.02	7108.94	8548.17	9922.16	9730.39	9251.33	8629.32	8008.69	7102.16	5851.18	4743.16	4265.5	4290.63	4361.77	4472.56	4616.66	4787.7	4979.32	5185.16	5398.88	5614.1	5824.48	6023.65	6205.26	6385.54	6583.47	6796.8	7023.28	7260.65	7506.66	7759.07	8015.62	8274.06	8532.14	8787.61	9038.22	9281.71	9515.84	9738.36	9947.01	10139.5	10313.7	10467.3	10597.9	10703.5	10781.7	10830.2	10846.9
1997	14274.3	16881.8	17617.6	15504.1	12673.9	11268.2	10039.2	9168.52	8837.93	9477.3	10883.9	12290.5	12929.9	12870.9	12707.2	12458.7	12145.3	11786.9	11403.5	11014.9	10641	10301.9	10017.3	9807.13	9691.41	9634.29	9586.31	9546.87	9515.38	9491.23	9473.84	9462.61	9456.94	9456.23	9459.89	9467.32	9477.93	9491.12	9506.28	9522.84	9540.18	9557.72	9574.85	9590.98	9605.52	9617.87	9627.42	9633.6	9635.78
1961	265.605	11783.1	16512.9	14072.2	10953.6	9036.93	6512.45	4150.92	2723.09	2078.91	1567.77	1209.55	1024.17	937.091	860.069	792.433	733.512	682.637	639.136	602.34	571.578	546.179	525.474	508.791	495.46	483.823	472.662	461.969	451.733	441.946	432.599	423.683	415.188	407.106	399.426	392.141	385.241	378.717	372.56	366.76	361.309	356.197	351.415	346.955	342.806	338.961	335.409	332.142	329.15
1960	659.72	34637	48785.3	42400.1	34529.9	30408.1	24880.4	19292.7	14991.1	11765.4	8800.81	6536.58	5411.88	5029.12	4695.05	4405.34	4155.65	3941.65	3759	3603.37	3470.42	3355.83	3255.25	3164.36	3078.81	2996.65	2918.68	2844.7	2774.53	2707.98	2644.85	2584.97	2528.14	2474.16	2422.86	2374.04	2327.51	2283.09	2240.57	2199.78	2160.53	2122.62	2085.87	2050.08	2015.08	1980.66	1946.63	1912.82	1879.03
196	59.21	224.163	303.795	307.742	305.505	297.272	280.027	264.948	263.215	309.948	401.493	490.872	531.105	528.385	520.807	509.241	494.558	477.628	459.323	440.512	422.067	404.859	389.758	377.635	369.36	363.526	358.132	353.161	348.596	344.421	340.617	337.169	334.058	331.268	328.782	326.582	324.652	322.975	321.532	320.309	319.286	318.448	317.777	317.256	316.868	316.596	316.423	316.332	316.305
1959	107.39	6695.09	13261.5	21283.3	26376.6	26113.6	24693.5	23229.9	22836.5	24283.2	26840.4	29372.5	30744	31081.4	31281.8	31365.7	31353.8	31266.4	31124.2	30947.6	30757	30573.2	30416.4	30307.4	30266.4	30218.9	30081.6	29862.1	29568.1	29207.5	28787.9	28317.1	27802.8	27252.7	26674.5	26076	25464.9	24848.9	24235.8	23633.2	23048.9	22490.6	21966	21483	21049.1	20672.1	20359.8	20119.9	19960
1958	8185.35	231218	319280	252844	172795	149025	130920	116613	104232	91411.2	78667.7	68459	63242.5	61455.4	59880.4	58493.3	57269.9	56186.1	55217.6	54340.3	53530	52762.6	52013.7	51259.3	50475.1	49670.6	48871.6	48078.7	47292.6	46513.9	45743.2	44981.1	44228.4	43485.4	42753	42031.7	41322.2	40625	39940.8	39270.2	38613.9	37972.4	37346.4	36736.5	36143.3	35567.4	35009.5	34470.3	33950.2
1874	20715	18385.2	17083.3	16643.1	16459	17194	18852.8	20616.2	21665	22056.1	22372.7	22584.7	22662.1	22611.8	22473	22263.1	22000.1	21701.6	21385.4	21069.2	20770.7	20507.7	20297.8	20159	20108.7	20140.3	20231.6	20377.2	20571.5	20809.2	21084.9	21393.1	21728.5	22085.5	22458.8	22842.9	23232.5	23622.1	24006.2	24379.5	24736.6	25071.9	25380.1	25655.8	25893.5	26087.8	26233.4	26324.7	26356.3
1871	639.72	630.716	668.495	792.328	934.2	1010.23	1072.94	1128.62	1183.58	1253.62	1334.03	1400.26	1427.79	1421.93	1405.68	1380.97	1349.77	1314.03	1275.7	1236.74	1199.1	1164.73	1135.6	1113.65	1100.84	1093.22	1085.56	1077.89	1070.25	1062.66	1055.17	1047.8	1040.58	1033.55	1026.74	1020.18	1013.9	1007.94	1002.33	997.103	992.286	987.915	984.022	980.639	977.799	975.533	973.875	972.857	972.51
1869	19681.7	20706.5	20971.6	19404.7	17180	15842.1	14650.5	13541.5	12451.5	11273.6	10053.1	8953.36	8138.24	7527.34	6935.47	6369.13	5834.82	5339.03	4888.27	4489.03	4147.81	3871.1	3665.41	3537.23	3493.06	3498.33	3513.69	3538.42	3571.85	3613.28	3662	3717.32	3778.56	3845	3915.96	3990.75	4068.66	4148.99	4231.06	4314.18	4397.63	4480.73	4562.78	4643.09	4720.96	4795.7	4866.6	4932.98	4994.14
1649	14154.3	46481.8	61061.9	58245.7	53813.1	49815.4	43141.6	36565.9	32862.3	31946	31719.8	31939.7	32361.8	33026	34078.3	35433.5	37006.9	38713.4	40468	42185.7	43781.7	45171	46268.5	46989.3	47248.4	47152	46873	46426.7	45828.5	45093.9	44238.1	43276.5	42224.6	41097.6	39910.9	38680	37420.1	36146.6	34875	33620.5	32398.5	31224.5	30113.7	29081.6	28143.5	27314.8	26610.8	26047	25638.6
1628	5999.59	5831.86	5426.2	3984.89	2427	1755.39	1199.58	821.02	681.175	701.43	752.44	819.574	888.2	958.16	1038.1	1126.59	1222.22	1323.55	1429.16	1537.63	1647.53	1757.43	1865.92	1971.56	2072.93	2177.21	2291.64	2414.93	2545.77	2682.88	2824.95	2970.69	3118.81	3267.99	3416.95	3564.39	3709.01	3849.52	3984.62	4113	4233.38	4344.45	4444.93	4533.5	4608.88	4669.77	4714.86	4742.87	4752.49
1523	2648.2	2494.33	2383.31	2327.42	2331.84	2371.45	2422.36	2491.39	2585.34	2886.95	3409.19	3904.25	4124.34	4102.75	4043.08	3952.94	3839.94	3711.71	3575.86	3440.01	3311.78	3198.78	3108.64	3048.96	3027.38	3031.61	3043.85	3063.4	3089.57	3121.68	3159.03	3200.93	3246.7	3295.64	3347.07	3400.29	3454.61	3509.35	3563.81	3617.31	3669.15	3718.65	3765.11	3807.84	3846.16	3879.37	3906.79	3927.73	3941.49
1482	0.03	0.03469	0.04	1.25625	2.47	2.09969	1.285	0.47031	0.1	0.35	0.9	1.45	1.7	1.66763	1.57814	1.44297	1.27352	1.08122	0.8775	0.67378	0.48148	0.31203	0.17686	0.08736	0.055	0.05513	0.0555	0.05607	0.05685	0.0578	0.0589	0.06014	0.06148	0.06291	0.0644	0.06595	0.0675	0.06906	0.07059	0.07209	0.07352	0.07486	0.07609	0.0772	0.07815	0.07892	0.0795	0.07988	0.08
1406	0.02	0.0247	0.03	0.50624	0.98	0.83203	0.50624	0.17984	0.03	0.20594	0.59625	0.98719	1.165	1.15939	1.14389	1.12047	1.09111	1.0578	1.0225	0.9872	0.95389	0.92453	0.90111	0.8856	0.88	0.8816	0.88619	0.89353	0.90333	0.91532	0.92922	0.94476	0.96166	0.97967	0.99849	1.01786	1.0375	1.05714	1.07651	1.09533	1.11333	1.13024	1.14578	1.15968	1.17166	1.18146	1.1888	1.19341	1.195
1390	232.575	239.879	253.13	275.143	308.035	357.966	425.568	496.865	557.88	616.599	679.202	729.002	749.31	746.406	738.268	725.757	709.733	691.057	670.589	649.191	627.723	607.046	588.02	571.506	558.365	546.913	534.951	522.563	509.834	496.848	483.691	470.447	457.201	444.037	431.041	418.297	405.889	393.904	382.424	371.536	361.324	351.872	343.265	335.589	328.927	323.366	318.988	315.88	314.125
1386	2356.3	2455.45	2468.61	2154.82	1861.48	1882.22	1934.18	2001.95	2070.15	2183.06	2349.21	2499.54	2564.99	2552.07	2516.19	2461.71	2392.98	2314.36	2230.19	2144.83	2062.63	1987.93	1925.1	1878.49	1852.43	1839.48	1829.11	1821.16	1815.44	1811.77	1809.96	1809.85	1811.23	1813.94	1817.79	1822.61	1828.2	1834.38	1840.98	1847.82	1854.7	1861.46	1867.91	1873.86	1879.13	1883.55	1886.94	1889.1	1889.86
1385	3189.64	3390.84	3437.28	2988.06	2564.14	2593.74	2670.41	2775.9	2891.95	3126.73	3493.39	3831.25	3979.58	3959.68	3904.38	3820.28	3713.98	3592.07	3461.16	3327.84	3198.71	3080.37	2979.42	2902.45	2856.07	2826.83	2796.97	2766.66	2736.08	2705.38	2674.73	2644.29	2614.23	2584.71	2555.91	2527.98	2501.08	2475.39	2451.07	2428.28	2407.19	2387.96	2370.77	2355.76	2343.11	2332.99	2325.56	2320.97	2319.41
11278	224.395	313.805	344.965	294.754	240.67	237.059	240.532	249.31	261.615	293.215	345.216	393.847	415.34	412.125	403.188	389.588	372.386	352.642	331.415	309.766	288.756	269.443	252.889	240.153	232.295	227.303	222.458	217.764	213.225	208.842	204.621	200.563	196.673	192.953	189.406	186.037	182.848	179.843	177.024	174.396	171.96	169.722	167.683	165.847	164.218	162.798	161.592	160.601	159.83
11166	0.12	0.25436	0.405	0.65032	0.825	0.7789	0.6775	0.5761	0.53	0.69328	1.0525	1.41172	1.575	1.56022	1.51901	1.45609	1.37618	1.28397	1.18417	1.08152	0.98068	0.88641	0.80341	0.73636	0.69	0.65686	0.62631	0.5982	0.57245	0.54897	0.52764	0.50836	0.49103	0.47555	0.46181	0.44971	0.43915	0.43003	0.42224	0.41568	0.41024	0.40583	0.40234	0.39967	0.39771	0.39637	0.39554	0.39512	0.395
11016	1870.95	1633.48	1417.27	1161.45	1002.68	1052.3	1173.6	1325.2	1465.78	1629.68	1832.62	2005.25	2078.2	2073.52	2060.56	2040.94	2016.28	1988.19	1958.29	1928.2	1899.54	1873.93	1852.98	1838.31	1831.55	1830.21	1830.66	1832.74	1836.29	1841.17	1847.22	1854.28	1862.21	1870.85	1880.04	1889.63	1899.47	1909.41	1919.29	1928.96	1938.26	1947.04	1955.15	1962.43	1968.73	1973.9	1977.78	1980.23	1981.08
1054	3632.93	3461.07	3158.28	2582.71	2195.76	2221.28	2286.75	2375.58	2471.18	2608.98	2793.69	2962.69	3053.35	3072.84	3072.42	3055.56	3025.73	2986.41	2941.06	2893.16	2846.18	2803.6	2768.88	2745.5	2736.94	2733.06	2721.88	2704.05	2680.24	2651.11	2617.34	2579.57	2538.49	2494.75	2449.01	2401.94	2354.21	2306.48	2259.42	2213.68	2169.94	2128.85	2091.09	2057.31	2028.19	2004.38	1986.55	1975.36	1971.48
1053	1391.43	1152.75	927.84	685.278	517.495	454.665	404.843	372.022	360.195	360.721	362.148	364.255	366.815	376.294	397.791	429.034	467.752	511.673	558.526	606.039	651.941	693.961	729.826	757.267	774.01	784.65	795.268	805.826	816.286	826.609	836.757	846.692	856.375	865.769	874.834	883.532	891.826	899.676	907.045	913.894	920.185	925.879	930.938	935.324	938.999	941.923	944.06	945.37	945.815
1052	19826.4	36715.2	43317.5	38351.7	31499.2	26434.9	20199	14906.5	12672.3	14189.3	17526.7	20864.1	22381.1	22225.7	21793	21133	20296.1	19332.3	18291.9	17225.1	16181.9	15212.7	14367.5	13696.5	13250	12939.8	12644.1	12362.4	12094.2	11838.9	11596.2	11365.4	11146.1	10937.9	10740.1	10552.4	10374.1	10204.9	10044.1	9891.43	9746.23	9608.06	9476.4	9350.78	9230.68	9115.62	9005.09	8898.59	8795.64
1051	15109.7	16673.4	20718.1	44162.8	65126.6	62766.1	57042.5	49993.1	43654.8	37395.7	30520.2	24970.7	22689.3	23232.3	24750.2	27075.5	30041.3	33480.3	37225.3	41109.1	44964.7	48624.7	51922.1	54689.7	56760.2	58422.5	60073.5	61708.1	63321.3	64907.9	66463.1	67981.8	69458.8	70889.2	72268	73590	74850.3	76043.8	77165.5	78210.3	79173.2	80049.1	80833.1	81520	82104.9	82582.6	82948.2	83196.6	83322.8
1050	302350	281767	248242	182039	129490	121234	115384	111902	110750	111988	115021	118828	122388	126237	131409	137628	144621	152111	159825	167488	174824	181559	187419	192127	195410	197854	200226	202520	204733	206860	208896	210839	212682	214422	216055	217575	218979	220262	221420	222449	223344	224101	224715	225182	225497	225657	225657	225493	225160
1045	3.765	3.64125	3.525	3.07827	2.38	1.78374	1.12596	0.59396	0.375	0.43199	0.56654	0.72407	0.85	0.94435	1.04211	1.14105	1.23896	1.33364	1.42287	1.50445	1.57614	1.63576	1.68109	1.70991	1.72	1.71148	1.68688	1.64767	1.59531	1.53127	1.45698	1.37393	1.28356	1.18735	1.08675	0.9832	0.8782	0.77319	0.66962	0.56896	0.47269	0.38223	0.29907	0.22466	0.16046	0.10794	0.06854	0.04374	0.035
1044	23.295	22.8234	22.195	20.1197	17.64	16.8589	16.1049	15.3359	14.51	13.2878	11.6425	10.001	8.79	7.93017	7.06737	6.21626	5.39154	4.60789	3.87997	3.22248	2.65007	2.17745	1.81927	1.59023	1.505	1.50682	1.52804	1.56703	1.62216	1.6918	1.77432	1.86808	1.97144	2.08278	2.20048	2.32287	2.44835	2.57529	2.70202	2.82695	2.94841	3.0648	3.17447	3.27578	3.36713	3.44684	3.51332	3.56492	3.6
10379	4634.38	4307.31	4071.91	3847.25	3916.55	5020.42	6983.54	8947.96	10055.7	10419.7	10708.9	10899.8	10968.7	10953.9	10912.7	10849.8	10770.1	10678.5	10579.6	10478.3	10379.4	10287.7	10208.1	10145.2	10104	10074.7	10044.6	10013.8	9982.33	9950.34	9917.91	9885.12	9852.08	9818.86	9785.57	9752.29	9719.13	9686.17	9653.5	9621.22	9589.42	9558.19	9527.63	9497.83	9468.87	9440.86	9413.89	9388.05	9363.42
[truncated: 144 more columns]
